# Supplementary material for: 3-Hy­droxy-2-(4-hy­droxy­phen­yl)-4H-chromen-4-one
Source: Acta Crystallogr Sect E Struct Rep Online. 2011 Jan 8;67(Pt 2):o264–5. doi: 10.1107/S1600536810053407 (PMC3051623; doi:10.1107/S1600536810053407)
Supplement: Supplementary file 2 [file e-67-0o264-Isup2.hkl]

# 
# h,k,l, Fc-squared, Fo-squared, sigma(Fo-squared) and status flag 
# 
data_I
_shelx_title ' MW0243 in P2(1)/c' 
_shelx_refln_list_code          4 
_shelx_F_calc_maximum      154.96 
_exptl_crystal_F_000       528.00 
_reflns_d_resolution_high  0.8409 
 
loop_ 
 _symmetry_equiv_pos_as_xyz 
 'x, y, z' 
 '-x, y+1/2, -z+1/2' 
 '-x, -y, -z' 
 'x, -y-1/2, z-1/2' 
 
_cell_length_a     3.7897 
_cell_length_b    17.6380 
_cell_length_c    16.7745 
_cell_angle_alpha  90.000 
_cell_angle_beta   90.968 
_cell_angle_gamma  90.000 
 
_shelx_F_squared_multiplier     1.000 
 
loop_ 
 _refln_index_h 
 _refln_index_k 
 _refln_index_l 
 _refln_F_squared_calc 
 _refln_F_squared_meas 
 _refln_F_squared_sigma 
 _refln_observed_status 
   1   0   0      836.12      687.53     22.96 o 
   2   0   0       59.94       49.90      6.04 o 
   3   0   0      205.08      206.80     22.27 o 
   4   0   0        3.76       13.90     12.78 o 
   1   1   0     1775.25     1457.84     20.83 o 
   2   1   0      537.33      520.57     10.07 o 
   3   1   0       23.47       28.92      5.99 o 
   4   1   0        1.11       -0.47      9.47 o 
   1   2   0     8488.25     7362.21    102.87 o 
   2   2   0       56.03       55.83      4.88 o 
   3   2   0       92.45      105.36      5.72 o 
   4   2   0        7.99       10.84      9.36 o 
   1   3   0    10304.17     9663.47    171.10 o 
   2   3   0      223.43      216.58      5.29 o 
   3   3   0       32.59       31.58      6.69 o 
   4   3   0        0.67        8.28     11.28 o 
   0   4   0      361.37      418.42     31.98 o 
   1   4   0        0.94        1.38      4.92 o 
   2   4   0      182.14      164.09      4.75 o 
   3   4   0        1.55        2.62      6.73 o 
   4   4   0        0.04       -1.10     11.68 o 
   1   5   0       18.09       22.25      4.05 o 
   2   5   0        4.55        2.27      3.23 o 
   3   5   0       71.09       73.49      8.72 o 
   4   5   0        6.05       17.45     14.31 o 
   0   6   0       20.07       12.67      8.20 o 
   1   6   0      529.07      479.71     10.19 o 
   2   6   0      271.73      273.51      8.13 o 
   3   6   0       79.38       79.00      8.97 o 
   4   6   0        2.01        7.27     14.58 o 
   1   7   0      780.22      791.73     12.56 o 
   2   7   0      431.48      442.77      8.43 o 
   3   7   0      128.88      132.31      8.89 o 
   4   7   0        0.98       -2.90     15.05 o 
   0   8   0      634.78      702.98     10.36 o 
   1   8   0      117.91      111.57      6.74 o 
   2   8   0       17.53       14.23      3.54 o 
   3   8   0        9.90        7.71      7.26 o 
   4   8   0       19.89       18.24     15.33 o 
   1   9   0      672.86      721.08     15.41 o 
   2   9   0       33.75       29.88      5.52 o 
   3   9   0       41.30       24.85      4.83 o 
   4   9   0       15.61        9.16     15.64 o 
   0  10   0      771.68      865.89     17.58 o 
   1  10   0      262.01      278.25      9.01 o 
   2  10   0        0.40        0.11      7.14 o 
   3  10   0        4.11       -1.47     11.62 o 
   1  11   0        0.07        2.67      9.62 o 
   2  11   0       30.91       26.00      8.47 o 
   3  11   0        4.82        0.92     12.82 o 
   0  12   0      100.61      113.39     18.32 o 
   1  12   0      323.40      346.11     11.95 o 
   2  12   0        2.62       10.21     10.22 o 
   3  12   0        1.77        6.50     13.51 o 
   1  13   0       69.25       67.72     11.63 o 
   2  13   0       11.22        6.01     11.05 o 
   3  13   0       24.03       27.31     14.13 o 
   0  14   0        8.17       11.15     16.92 o 
   1  14   0        0.48        5.42     15.79 o 
   2  14   0        1.34        1.31     15.92 o 
   3  14   0        0.01       19.68     19.35 o 
   1  15   0        0.49        6.23     14.52 o 
   2  15   0       18.68        7.27     17.65 o 
   3  15   0       21.70        7.23     20.61 o 
   0  16   0       54.66       69.52     19.72 o 
   1  16   0        0.00        2.51     15.49 o 
   2  16   0       91.93       95.94     18.23 o 
   1  17   0       50.74       37.32     15.84 o 
   2  17   0        0.04        0.72     17.70 o 
   0  18   0       49.97       41.55     28.56 o 
   1  18   0       30.28       23.06     17.30 o 
   2  18   0        0.31       -0.19     22.15 o 
   1  19   0        1.32        7.85     17.15 o 
   0  20   0        6.38        7.34     32.65 o 
   1  20   0        0.39       -3.61     18.95 o 
  -4   1   1        7.56        7.91     12.25 o 
  -3   1   1       29.38       37.04     10.67 o 
  -2   1   1       55.14       43.77      3.27 o 
  -1   1   1     1042.96      920.03     24.69 o 
   1   1   1    15974.20    14128.45    137.21 o 
   2   1   1       73.25       58.82      5.53 o 
   3   1   1       39.92       55.25      6.98 o 
   4   1   1       34.25       36.66      9.51 o 
  -4   2   1        4.45       10.11     14.22 o 
  -3   2   1       44.07       35.36      6.19 o 
  -2   2   1       44.61       41.21      4.39 o 
  -1   2   1        2.46       -3.99      4.40 o 
   1   2   1      251.24      192.56      5.36 o 
   2   2   1      635.08      610.12     10.45 o 
   3   2   1        2.28        6.13      7.24 o 
   4   2   1        4.04       -0.21      9.16 o 
  -4   3   1       13.60       14.13     13.82 o 
  -3   3   1        0.24        0.74      4.98 o 
  -2   3   1      121.78      121.75      5.09 o 
  -1   3   1      952.22      815.42     14.53 o 
   0   3   1     4477.66     5060.69    129.08 o 
   1   3   1     6066.63     5792.31     31.23 o 
   2   3   1      194.07      165.87      5.58 o 
   3   3   1       34.56       39.06      6.99 o 
   4   3   1       15.16       31.93     10.42 o 
  -4   4   1        0.17        1.27     13.67 o 
  -3   4   1       28.69       30.19      5.53 o 
  -2   4   1      270.64      264.63      5.64 o 
  -1   4   1     2480.41     2283.26     35.21 o 
   0   4   1      535.58      596.18     26.29 o 
   1   4   1     1204.83     1108.75     10.80 o 
   2   4   1     1268.97     1182.73     15.97 o 
   3   4   1       53.95       56.08      7.22 o 
   4   4   1        0.62        3.62     10.49 o 
  -4   5   1        0.36       -5.12     15.19 o 
  -3   5   1        6.02        4.70      7.98 o 
  -2   5   1        8.06        5.71      4.36 o 
  -1   5   1       32.23       27.03      4.10 o 
   0   5   1      195.10      209.49     12.42 o 
   1   5   1      843.47      784.96     13.58 o 
   2   5   1       92.63       94.69      4.24 o 
   3   5   1        0.42       -1.42      6.99 o 
   4   5   1        0.01       -7.23     13.85 o 
  -4   6   1        0.63       -2.78     15.27 o 
  -3   6   1       11.00        7.54      7.50 o 
  -2   6   1     1057.03     1067.85     13.54 o 
  -1   6   1     1345.98     1327.62     17.87 o 
   0   6   1      226.95      226.20      5.90 o 
   1   6   1      311.21      296.96      6.42 o 
   2   6   1     1334.18     1369.71     22.87 o 
   3   6   1      104.89      101.83      5.68 o 
   4   6   1        9.66        2.76     14.09 o 
  -4   7   1        0.27       -6.76     15.25 o 
  -3   7   1        8.72       10.21     10.75 o 
  -2   7   1       51.82       53.92      8.63 o 
  -1   7   1        9.41       20.34      4.88 o 
   0   7   1     2026.48     2163.66     21.04 o 
   1   7   1       15.25       14.53      6.83 o 
   2   7   1       49.44       49.70      5.62 o 
   3   7   1       97.52       99.28      7.07 o 
   4   7   1       20.34       24.42     14.17 o 
  -4   8   1       17.52       12.80     15.97 o 
  -3   8   1        7.70        1.96      9.36 o 
  -2   8   1       24.29       29.87      8.01 o 
  -1   8   1      386.59      394.89      6.74 o 
   0   8   1     1457.27     1606.97     14.30 o 
   1   8   1     2383.63     2605.46     29.53 o 
   2   8   1       21.38       14.57      6.84 o 
   3   8   1        5.70        7.89      5.44 o 
   4   8   1        2.95        5.65     14.48 o 
  -4   9   1       38.94       48.46     16.42 o 
  -3   9   1       74.23       69.19     12.12 o 
  -2   9   1       31.49       37.78      6.54 o 
  -1   9   1        0.20       -0.23      6.08 o 
   0   9   1      757.55      869.52      9.44 o 
   1   9   1      526.17      592.98     16.30 o 
   2   9   1       52.16       50.20      8.62 o 
   3   9   1       83.01      109.63     12.43 o 
   4   9   1       11.75       15.13     23.94 o 
  -3  10   1        0.06        1.97      5.96 o 
  -2  10   1       41.72       35.88      4.45 o 
  -1  10   1        0.78        5.52      8.41 o 
   0  10   1     2166.69     2530.32     22.26 o 
   1  10   1       52.12       54.91      9.55 o 
   2  10   1       17.88       26.57      9.35 o 
   3  10   1       22.59       29.19     12.19 o 
  -3  11   1       34.88       38.03     12.86 o 
  -2  11   1       11.99       10.42      5.30 o 
  -1  11   1      438.42      472.17     10.52 o 
   0  11   1        8.29        7.33      6.40 o 
   1  11   1      161.97      177.90     10.83 o 
   2  11   1       12.33       15.71     10.28 o 
   3  11   1        0.29       -2.89     12.07 o 
  -3  12   1       16.17       12.56     14.08 o 
  -2  12   1        0.93        5.26      8.06 o 
  -1  12   1        3.83        7.72     10.62 o 
   0  12   1       72.76       68.58     11.31 o 
   1  12   1      167.10      167.39     11.59 o 
   2  12   1        0.64        1.33     10.92 o 
   3  12   1       21.78       25.41     12.51 o 
  -3  13   1       51.42       58.12     15.06 o 
  -2  13   1        0.51       -0.82      9.52 o 
  -1  13   1        8.83        5.84     11.50 o 
   0  13   1      314.53      341.67     14.01 o 
   1  13   1       22.68       21.14     12.04 o 
   2  13   1        0.70       -3.53     11.20 o 
   3  13   1        2.50        1.06     18.79 o 
  -3  14   1        0.45        2.18     19.84 o 
  -2  14   1      101.23      104.70     14.84 o 
  -1  14   1       26.33       26.65     12.55 o 
   0  14   1      117.62      127.71     14.84 o 
   1  14   1        4.48        0.00     15.16 o 
   2  14   1       81.12      109.29     15.90 o 
   3  14   1        1.09       10.56     18.73 o 
  -3  15   1       59.41       72.69     21.30 o 
  -2  15   1       34.29       34.80     15.27 o 
  -1  15   1      117.53      125.55     15.20 o 
   0  15   1        1.09       -6.03     15.31 o 
   1  15   1       72.29       73.92     15.69 o 
   2  15   1       59.13       60.96     16.67 o 
   3  15   1       10.83       15.10     20.62 o 
  -2  16   1        0.16        4.51     17.70 o 
  -1  16   1       45.58       34.06     15.03 o 
   0  16   1      137.17      129.19     15.59 o 
   1  16   1       71.25       72.76     15.73 o 
   2  16   1        5.56       14.46     17.31 o 
  -2  17   1        0.88        9.01     15.94 o 
  -1  17   1       73.03       79.50     16.29 o 
   0  17   1       44.78       48.95     16.46 o 
   1  17   1        1.40       10.27     16.35 o 
   2  17   1       13.80       13.83     17.29 o 
  -2  18   1        0.08       -7.75     16.67 o 
  -1  18   1        4.45        3.67     16.63 o 
   0  18   1       67.29       56.05     16.66 o 
   1  18   1       50.25       42.76     18.07 o 
   2  18   1        1.83        4.59     26.15 o 
  -1  19   1        0.99       13.19     17.17 o 
   0  19   1       26.64       34.59     21.94 o 
   1  19   1        1.33       14.40     23.86 o 
  -1  20   1        6.91       12.32     20.39 o 
   0  20   1       12.92        9.53     22.82 o 
   1  20   1        4.47        2.95     22.74 o 
  -4   0   2      112.07      104.77     21.60 o 
  -3   0   2       44.46       36.33     13.67 o 
  -2   0   2       80.32       73.16      9.42 o 
  -1   0   2      271.01      240.07     12.62 o 
   1   0   2    24011.95    23562.39    220.20 o 
   2   0   2       43.44       50.21      6.82 o 
   3   0   2       54.19       69.79      8.34 o 
   4   0   2       21.08       36.45     16.32 o 
  -4   1   2        1.32       37.10     12.59 o 
  -3   1   2       87.65       90.30     11.64 o 
  -2   1   2      296.60      293.99      7.42 o 
  -1   1   2     1051.34      935.41     29.19 o 
   1   1   2     8843.39     8023.77     73.91 o 
   2   1   2        0.00       -3.78      4.27 o 
   3   1   2        5.40        8.53      5.38 o 
   4   1   2        6.85       18.21      9.28 o 
  -4   2   2       15.23       15.08     14.22 o 
  -3   2   2       24.15       17.02     12.25 o 
  -2   2   2       10.23        5.76      4.05 o 
  -1   2   2      120.92      110.11      4.47 o 
   0   2   2     2529.15     3326.04     19.01 o 
   1   2   2     3583.88     3160.53     19.22 o 
   2   2   2      747.72      737.19      8.73 o 
   3   2   2       13.96        8.78      5.08 o 
   4   2   2        7.10       13.71      9.15 o 
  -4   3   2        3.71        5.64     13.65 o 
  -3   3   2       44.77       40.76     10.21 o 
  -2   3   2        0.50        2.63      3.67 o 
  -1   3   2     1590.54     1372.87     15.94 o 
   0   3   2     2487.22     2934.06     42.83 o 
   1   3   2      353.81      305.92      8.59 o 
   2   3   2     3022.00     2889.13     27.07 o 
   3   3   2       12.50       12.43      6.33 o 
   4   3   2        0.19       -0.19      8.85 o 
  -4   4   2        0.73       -5.42     19.17 o 
  -3   4   2        4.16        1.86      4.42 o 
  -2   4   2      165.29      161.97      5.96 o 
  -1   4   2       92.86       66.89      5.95 o 
   0   4   2      183.91      213.05      9.83 o 
   1   4   2      386.39      342.98      7.89 o 
   2   4   2      762.90      710.70     14.01 o 
   3   4   2        0.15       -2.04      6.47 o 
   4   4   2        0.15       -0.30     10.55 o 
  -4   5   2        0.30        5.36     19.21 o 
  -3   5   2       24.02       24.00      6.71 o 
  -2   5   2      134.27      119.71      7.02 o 
  -1   5   2      760.69      672.29     10.13 o 
   0   5   2      644.04      741.30     19.68 o 
   1   5   2       36.06       31.91      5.22 o 
   2   5   2        1.07       -0.82      4.54 o 
   3   5   2       10.95        9.36      6.40 o 
   4   5   2        0.06       -2.64     13.58 o 
  -4   6   2        0.09       -5.09     19.31 o 
  -3   6   2       33.80       36.03      9.69 o 
  -2   6   2       56.03       45.95      7.43 o 
  -1   6   2        4.53        8.86      4.95 o 
   0   6   2        5.40        7.48      5.92 o 
   1   6   2       66.58       65.55      5.27 o 
   2   6   2      219.49      209.59      7.10 o 
   3   6   2        7.38       -0.16      5.92 o 
   4   6   2        4.89        2.95     12.30 o 
  -4   7   2       32.99       35.18     19.70 o 
  -3   7   2       40.84       32.18      8.48 o 
  -2   7   2      128.60      131.85      8.28 o 
  -1   7   2        4.49        2.14      4.04 o 
   0   7   2     1319.77     1557.96     30.98 o 
   1   7   2      283.31      291.27      7.02 o 
   2   7   2        1.46        4.26      7.01 o 
   3   7   2      167.53      170.48      6.71 o 
   4   7   2       18.93       15.59     13.67 o 
  -4   8   2        0.48        1.34     17.72 o 
  -3   8   2       20.38       20.98      9.35 o 
  -2   8   2       47.38       43.63      8.69 o 
  -1   8   2       29.05       25.88      4.30 o 
   0   8   2      802.45      974.49     19.81 o 
   1   8   2        0.30        0.40      7.10 o 
   2   8   2       22.73       27.36      5.91 o 
   3   8   2       10.94       13.93      5.84 o 
   4   8   2        9.20       -1.18     22.21 o 
  -4   9   2        1.33        5.53     16.92 o 
  -3   9   2       30.42       34.02     13.77 o 
  -2   9   2        1.22       -2.68      7.81 o 
  -1   9   2       38.20       35.78      4.97 o 
   0   9   2       36.38       42.36      6.93 o 
   1   9   2     1553.51     1696.27     41.09 o 
   2   9   2      222.23      219.77      7.25 o 
   3   9   2       26.79       20.04      5.93 o 
   4   9   2       11.73       12.85     22.60 o 
  -3  10   2       19.82        6.83     14.15 o 
  -2  10   2       19.70       21.41      8.39 o 
  -1  10   2        0.01       -2.83      7.66 o 
   0  10   2      210.85      244.39      9.22 o 
   1  10   2      789.16      925.74     16.84 o 
   2  10   2       85.01       84.97      7.07 o 
   3  10   2        5.69        1.30      4.91 o 
  -3  11   2        2.75       -1.69      7.69 o 
  -2  11   2       47.09       49.10      8.50 o 
  -1  11   2      174.30      171.12      8.91 o 
   0  11   2       51.99       62.97      8.85 o 
   1  11   2       69.15       77.51      8.29 o 
   2  11   2        7.49        9.70      7.16 o 
   3  11   2        1.05        0.35     11.53 o 
  -3  12   2        1.50        4.50     13.93 o 
  -2  12   2        2.66        1.00      9.00 o 
  -1  12   2        2.86       -1.30     10.60 o 
   0  12   2       37.61       27.43      9.54 o 
   1  12   2       10.88       12.19     10.33 o 
   2  12   2       85.99       82.09      7.80 o 
   3  12   2       11.15       11.89     17.18 o 
  -3  13   2        0.55        6.70     16.18 o 
  -2  13   2       38.26       32.42     14.25 o 
  -1  13   2        0.02        2.01     11.52 o 
   0  13   2        3.18        4.90     12.88 o 
   1  13   2       26.43       33.32     10.31 o 
   2  13   2      114.18      106.42      8.20 o 
   3  13   2        5.64       11.33     18.26 o 
  -3  14   2        2.07        7.51     17.07 o 
  -2  14   2       52.21       64.65     14.93 o 
  -1  14   2        6.58        9.73     12.20 o 
   0  14   2        5.57      -12.30     13.99 o 
   1  14   2       20.94       22.86     10.07 o 
   2  14   2       62.33       60.31     14.91 o 
   3  14   2       12.17       -0.31     18.68 o 
  -3  15   2        5.78       10.64     17.66 o 
  -2  15   2        0.82        6.94     15.15 o 
  -1  15   2        0.63       -4.01     16.92 o 
   0  15   2       11.41        7.33     14.75 o 
   1  15   2       12.01        8.80     17.04 o 
   2  15   2       31.58       19.46     15.93 o 
   3  15   2       16.44       19.15     21.17 o 
  -2  16   2       32.03       33.67     15.75 o 
  -1  16   2       16.19       26.64     14.46 o 
   0  16   2       46.67       31.21     15.25 o 
   1  16   2       27.99       29.89     17.46 o 
   2  16   2       12.55        5.59     16.47 o 
  -2  17   2       37.91       41.37     16.38 o 
  -1  17   2       33.83       26.43     15.33 o 
   0  17   2       47.99       46.12     16.44 o 
   1  17   2      109.60      110.84     23.70 o 
   2  17   2       32.22       21.04     21.44 o 
  -2  18   2       23.74       24.98     17.03 o 
  -1  18   2        9.01        5.77     16.26 o 
   0  18   2        4.60        8.38     16.40 o 
   1  18   2       17.33       13.61     23.83 o 
   2  18   2        0.85       12.97     25.67 o 
  -1  19   2       28.73       34.71     17.25 o 
   0  19   2        5.91       12.76     17.59 o 
   1  19   2        0.09       -3.07     24.13 o 
  -1  20   2        4.60        1.38     20.70 o 
   0  20   2        0.36       -3.73     18.60 o 
   1  20   2        0.99       -1.47     25.14 o 
  -4   1   3        0.01        6.91     17.87 o 
  -3   1   3       37.74       39.11      9.38 o 
  -2   1   3        0.16        0.04      6.66 o 
  -1   1   3       87.68       72.79      4.84 o 
   0   1   3     3984.63     5758.50    365.70 o 
   1   1   3     6260.58     5327.96     25.66 o 
   2   1   3     2578.32     2483.39     18.39 o 
   3   1   3       11.37       41.06      9.45 o 
   4   1   3        3.80        7.55     11.24 o 
  -4   2   3       15.16       11.37     13.98 o 
  -3   2   3        0.39        5.64     12.31 o 
  -2   2   3      325.33      273.58      7.80 o 
  -1   2   3       48.88       43.13      4.49 o 
   0   2   3        8.62        7.72      7.50 o 
   1   2   3     1565.29     1398.87     15.10 o 
   2   2   3     2113.58     2033.89     19.19 o 
   3   2   3      250.01      281.24      7.48 o 
   4   2   3        0.52       -4.13     10.65 o 
  -4   3   3        0.01        3.44     13.63 o 
  -3   3   3       22.13       25.93     16.71 o 
  -2   3   3       85.59       83.58      4.53 o 
  -1   3   3      663.19      580.89      6.93 o 
   0   3   3      959.77     1124.87     19.92 o 
   1   3   3      181.44      149.17      4.77 o 
   2   3   3      295.19      277.07      5.64 o 
   3   3   3      252.50      260.53      7.47 o 
   4   3   3        8.17        7.67      8.13 o 
  -4   4   3        0.02        9.05     19.07 o 
  -3   4   3        5.98       20.96     16.65 o 
  -2   4   3        0.31        4.57      5.51 o 
  -1   4   3        5.44        3.64      3.74 o 
   0   4   3      122.29      128.96      5.58 o 
   1   4   3      236.13      216.94      8.32 o 
   2   4   3      122.21      124.36      5.45 o 
   3   4   3      209.39      219.02      7.23 o 
   4   4   3        0.56        5.20      9.48 o 
  -4   5   3        0.44        2.23     19.23 o 
  -3   5   3        1.15       -1.65      5.39 o 
  -2   5   3       26.56       17.21      6.01 o 
  -1   5   3      260.23      219.45      5.63 o 
   0   5   3      479.09      471.88      6.63 o 
   1   5   3       83.16       75.22      5.21 o 
   2   5   3       16.41       13.07      4.64 o 
   3   5   3      138.18      133.59      6.83 o 
   4   5   3        5.57       -1.33     10.19 o 
  -4   6   3        2.82       12.22     27.93 o 
  -3   6   3        5.73        6.88      8.53 o 
  -2   6   3      528.22      516.84      8.36 o 
  -1   6   3      218.15      178.11      7.55 o 
   0   6   3      742.80      795.47     12.89 o 
   1   6   3       90.18       87.30      6.02 o 
   2   6   3       46.48       43.45      5.76 o 
   3   6   3       49.81       47.30      6.59 o 
   4   6   3        4.31        7.69     13.06 o 
  -4   7   3       13.58       14.96     20.01 o 
  -3   7   3        4.66        8.86      8.07 o 
  -2   7   3       21.86       24.13      7.87 o 
  -1   7   3       82.21       88.31      5.07 o 
   0   7   3       22.91       17.31      6.34 o 
   1   7   3      287.49      280.72      8.69 o 
   2   7   3      295.27      279.92      8.08 o 
   3   7   3       41.20       38.79      8.28 o 
   4   7   3       10.06        4.20     17.26 o 
  -4   8   3       19.96       18.86     20.57 o 
  -3   8   3       40.43       36.91      9.26 o 
  -2   8   3        0.95        2.98      8.80 o 
  -1   8   3      395.31      373.79     12.52 o 
   0   8   3      147.79      149.69      6.91 o 
   1   8   3      229.47      239.40      5.49 o 
   2   8   3        2.16       -0.79      6.39 o 
   3   8   3        5.00        4.83      7.49 o 
   4   8   3        4.59        9.87     17.87 o 
  -4   9   3       46.01       58.19     20.81 o 
  -3   9   3      126.30      133.39     14.89 o 
  -2   9   3        0.60        4.73     10.54 o 
  -1   9   3      165.05      160.72      5.76 o 
   0   9   3       45.67       44.44      6.78 o 
   1   9   3      271.99      288.21      9.30 o 
   2   9   3        0.00       -2.48      6.58 o 
   3   9   3       13.03       10.69      7.77 o 
   4   9   3        4.38        9.40     20.86 o 
  -3  10   3      179.64      219.60     16.18 o 
  -2  10   3        5.73        3.44     10.19 o 
  -1  10   3       16.28       18.23      5.91 o 
   0  10   3      388.05      414.72      9.30 o 
   1  10   3      309.81      327.04     12.81 o 
   2  10   3       18.50       17.21      7.08 o 
   3  10   3        6.86        5.69      9.58 o 
  -3  11   3      131.39      129.15     11.63 o 
  -2  11   3      157.03      173.72     17.61 o 
  -1  11   3        9.92        8.64      6.72 o 
   0  11   3       32.63       35.18     10.08 o 
   1  11   3      269.32      296.94     11.60 o 
   2  11   3       80.34       85.25      7.77 o 
   3  11   3        5.09       -2.79     16.97 o 
  -3  12   3       86.76       89.55     17.00 o 
  -2  12   3       24.22       18.26     10.16 o 
  -1  12   3       29.02       35.15      7.73 o 
   0  12   3        0.06       -5.38      9.39 o 
   1  12   3        1.69        2.52      7.31 o 
   2  12   3       78.32       75.06      7.90 o 
   3  12   3        6.12       13.12     17.84 o 
  -3  13   3        0.09      -10.28     15.10 o 
  -2  13   3      338.95      337.25     11.09 o 
  -1  13   3      373.30      410.67      9.36 o 
   0  13   3       69.86       67.51     14.06 o 
   1  13   3      109.50      123.80      9.13 o 
   2  13   3       82.44       74.61      9.89 o 
   3  13   3        0.94        1.27     18.85 o 
  -3  14   3       64.32       77.04     18.71 o 
  -2  14   3       63.43       78.45     11.15 o 
  -1  14   3       98.93       99.34      9.67 o 
   0  14   3        7.58       12.41     14.41 o 
   1  14   3       16.39       27.54      9.90 o 
   2  14   3        1.05        0.04     11.57 o 
   3  14   3        2.86       -5.41     24.71 o 
  -3  15   3       81.21      107.84     19.60 o 
  -2  15   3      229.46      258.44     16.55 o 
  -1  15   3      146.65      165.27     10.94 o 
   0  15   3       38.72       41.46     15.16 o 
   1  15   3        0.06       -8.35     10.23 o 
   2  15   3        4.88        9.73     12.94 o 
   3  15   3        0.11       -7.87     23.49 o 
  -2  16   3       82.44       72.19     16.21 o 
  -1  16   3       66.00       66.98     10.62 o 
   0  16   3       51.74       47.47     15.88 o 
   1  16   3        2.84       12.32     26.04 o 
   2  16   3        0.13        3.00     20.59 o 
  -2  17   3       16.72       17.19     16.54 o 
  -1  17   3       23.55       21.93     11.00 o 
   0  17   3      206.06      252.46     17.73 o 
   1  17   3       13.66       21.70     27.91 o 
   2  17   3        0.19       -4.33     21.27 o 
  -2  18   3       68.07       77.34     17.75 o 
  -1  18   3        8.17       16.96     11.42 o 
   0  18   3        2.36       -2.07     18.65 o 
   1  18   3        2.94       11.95     29.64 o 
   2  18   3       11.97       28.13     29.12 o 
  -1  19   3        0.43       18.93     21.51 o 
   0  19   3        0.73       11.12     17.47 o 
   1  19   3       34.79       21.61     31.26 o 
  -1  20   3        1.20       15.65     23.27 o 
   0  20   3        2.56        7.21     18.62 o 
   1  20   3       64.05       58.87     32.45 o 
  -4   0   4       36.44       35.39     21.70 o 
  -3   0   4      106.58       85.71     14.42 o 
  -2   0   4      291.43      293.03     12.48 o 
  -1   0   4      145.97      159.66     12.31 o 
   0   0   4       37.09       74.89     21.38 o 
   1   0   4      391.14      334.51      8.50 o 
   2   0   4      171.80      157.07      9.55 o 
   3   0   4        5.47        6.51     11.26 o 
   4   0   4        3.15        5.57     13.67 o 
  -4   1   4        0.06        7.16     18.37 o 
  -3   1   4       99.80      111.80      9.89 o 
  -2   1   4      142.31      143.32      8.09 o 
  -1   1   4     1013.05      997.83     32.34 o 
   0   1   4       19.61       47.67     14.72 o 
   1   1   4      536.50      447.34      6.36 o 
   2   1   4      341.59      377.09      6.57 o 
   3   1   4       29.19       32.48      7.96 o 
   4   1   4        1.45        1.32      8.91 o 
  -4   2   4       11.64        8.13     18.89 o 
  -3   2   4       86.87       84.74     10.47 o 
  -2   2   4      477.35      440.50     14.53 o 
  -1   2   4        5.57        3.61      6.22 o 
   0   2   4       28.64       38.19     10.17 o 
   1   2   4      153.09      121.28      5.06 o 
   2   2   4      106.74      109.66      5.84 o 
   3   2   4        5.14        7.77      7.72 o 
   4   2   4        5.94       12.75      9.27 o 
  -4   3   4        0.47       -0.55     13.61 o 
  -3   3   4       51.37       48.81     17.53 o 
  -2   3   4      110.15       82.48      6.59 o 
  -1   3   4     1242.29     1126.02     10.26 o 
   0   3   4      319.23      328.21     13.51 o 
   1   3   4      243.53      208.01      6.17 o 
   2   3   4       35.61       33.13      5.48 o 
   3   3   4        1.37        2.21      7.06 o 
   4   3   4        0.00        5.80      8.76 o 
  -4   4   4        3.20        0.64     19.41 o 
  -3   4   4       37.07       40.31     17.38 o 
  -2   4   4       43.33       36.51      5.55 o 
  -1   4   4      315.92      277.78      6.54 o 
   0   4   4      426.76      470.81     16.26 o 
   1   4   4      124.32      107.75      5.76 o 
   2   4   4        0.09       -2.83      5.17 o 
   3   4   4        2.37       10.89      7.27 o 
   4   4   4       14.85       19.42      9.92 o 
  -4   5   4        0.04       10.92     23.88 o 
  -3   5   4        0.87       13.26     17.18 o 
  -2   5   4      235.08      223.65      7.49 o 
  -1   5   4       74.89       57.95      5.14 o 
   0   5   4      638.15      703.89     15.37 o 
   1   5   4       35.60       35.44      5.42 o 
   2   5   4        7.03        8.48      5.62 o 
   3   5   4      222.68      240.12      7.86 o 
   4   5   4        0.17       11.68     11.81 o 
  -4   6   4        0.03       -8.52     19.97 o 
  -3   6   4       25.19       22.98      6.36 o 
  -2   6   4      103.32       86.65      7.53 o 
  -1   6   4        9.87       10.49      5.95 o 
   0   6   4      901.83      988.28     21.16 o 
   1   6   4       26.84       26.96      7.10 o 
   2   6   4       74.48       70.61      5.46 o 
   3   6   4      135.92      156.98      8.42 o 
   4   6   4        1.04        6.40     17.00 o 
  -4   7   4        6.85        1.25     24.78 o 
  -3   7   4        3.33       -2.34      8.58 o 
  -2   7   4        1.44       -1.23      8.03 o 
  -1   7   4        2.92        5.32      5.45 o 
   0   7   4      390.36      408.76      9.35 o 
   1   7   4       52.35       52.75      7.56 o 
   2   7   4      175.17      170.45      6.46 o 
   3   7   4        3.81        5.40      7.82 o 
   4   7   4       11.23       -6.06     21.49 o 
  -4   8   4       10.24        1.96     21.27 o 
  -3   8   4       18.43       26.63     13.02 o 
  -2   8   4       17.87       24.16      8.99 o 
  -1   8   4      195.56      177.00      6.36 o 
   0   8   4      312.97      345.94     10.71 o 
   1   8   4       16.66       14.45      3.01 o 
   2   8   4      251.05      253.90     10.93 o 
   3   8   4        1.71       -3.10      8.78 o 
   4   8   4        3.69        7.67     18.05 o 
  -3   9   4      146.02      173.65     15.83 o 
  -2   9   4       16.31       15.45     10.97 o 
  -1   9   4        1.22       -0.97      6.77 o 
   0   9   4       12.02       10.84      6.20 o 
   1   9   4       11.37       10.39      3.88 o 
   2   9   4      507.47      489.93     12.23 o 
   3   9   4        3.36        8.74      8.39 o 
  -3  10   4       61.69       65.17     16.30 o 
  -2  10   4      260.08      260.74     13.70 o 
  -1  10   4      172.63      170.66      7.96 o 
   0  10   4        5.25        0.80      7.86 o 
   1  10   4       37.50       36.75      5.06 o 
   2  10   4      138.70      154.37     11.42 o 
   3  10   4       10.68       -3.27     17.22 o 
  -3  11   4        0.03       13.46     12.82 o 
  -2  11   4      545.77      546.36     19.70 o 
  -1  11   4       12.86       18.75      7.87 o 
   0  11   4      268.87      283.43     10.88 o 
   1  11   4      244.73      264.63      8.89 o 
   2  11   4       58.88       59.77     11.29 o 
   3  11   4       33.92       43.68     17.74 o 
  -3  12   4       31.19       37.31     12.24 o 
  -2  12   4       56.99       42.83     10.94 o 
  -1  12   4      101.76      113.16      8.13 o 
   0  12   4      207.67      214.25      9.96 o 
   1  12   4      293.33      288.78     21.37 o 
   2  12   4       48.78       31.05     11.26 o 
   3  12   4       39.29       44.96     18.51 o 
  -3  13   4        6.06        9.15     17.78 o 
  -2  13   4        3.18        5.05     10.77 o 
  -1  13   4        0.10        1.01      9.14 o 
   0  13   4      197.24      207.90     14.90 o 
   1  13   4       18.09       16.73      8.12 o 
   2  13   4        0.23        8.60     17.86 o 
   3  13   4        3.70        1.52     19.18 o 
  -3  14   4        2.23       11.22     16.18 o 
  -2  14   4       78.30       90.95     11.44 o 
  -1  14   4      939.17      962.02     11.89 o 
   0  14   4        6.47       14.30     16.86 o 
   1  14   4        0.15        3.94      8.68 o 
   2  14   4        8.81       -8.25     24.27 o 
   3  14   4       46.07       35.16     26.94 o 
  -3  15   4        0.03        9.24     23.07 o 
  -2  15   4       34.45       31.92     11.80 o 
  -1  15   4      282.06      303.63     11.68 o 
   0  15   4       99.63       98.57     15.60 o 
   1  15   4       12.65       10.42      9.29 o 
   2  15   4       38.09       35.23     25.70 o 
   3  15   4        0.00       -2.72     26.86 o 
  -2  16   4      176.35      193.78     17.21 o 
  -1  16   4       82.83       96.42     11.05 o 
   0  16   4       63.10       65.35     15.79 o 
   1  16   4        1.23        5.58     16.22 o 
   2  16   4       18.49        9.79     27.02 o 
  -2  17   4       32.16       31.20     16.42 o 
  -1  17   4       47.88       56.21     11.41 o 
   0  17   4        1.95       -0.07     16.37 o 
   1  17   4       37.51       29.29     27.70 o 
   2  17   4        0.03        9.40     37.92 o 
  -2  18   4       10.92       12.96     17.02 o 
  -1  18   4      196.45      189.67     12.67 o 
   0  18   4       33.79       24.90     14.08 o 
   1  18   4       49.79       20.73     28.59 o 
   2  18   4       33.21       70.28     28.92 o 
  -1  19   4       14.40        8.72     17.20 o 
   0  19   4       10.30       13.18     14.41 o 
   1  19   4       13.32       10.99     30.12 o 
  -1  20   4       26.33       30.41     17.84 o 
   0  20   4       21.49       15.40     15.01 o 
  -4   1   5        6.83       10.52     17.94 o 
  -3   1   5       92.70       73.16     15.68 o 
  -2   1   5      185.34      168.23      9.32 o 
  -1   1   5      510.47      581.10     20.30 o 
   0   1   5     1061.17     1270.90     56.94 o 
   1   1   5      120.17      103.51      7.19 o 
   2   1   5      629.78      611.76      8.97 o 
   3   1   5       60.56       85.94     10.54 o 
   4   1   5        1.33        0.68     10.45 o 
  -4   2   5        0.37       -2.98     18.40 o 
  -3   2   5       10.76        8.23     10.77 o 
  -2   2   5      660.72      641.17     11.61 o 
  -1   2   5      640.78      735.35     29.58 o 
   0   2   5      304.25      371.08     33.58 o 
   1   2   5      164.28      141.40      7.44 o 
   2   2   5     1029.35     1032.54     18.61 o 
   3   2   5       97.26      130.37     11.70 o 
   4   2   5        0.00        1.34      9.90 o 
  -4   3   5        0.45       -1.88     19.05 o 
  -3   3   5       12.63       16.86     16.64 o 
  -2   3   5      352.57      307.32     13.86 o 
  -1   3   5      667.78      702.83     25.11 o 
   0   3   5     1255.16     1410.62     50.69 o 
   1   3   5       69.25       67.84      4.75 o 
   2   3   5      524.13      573.10     14.18 o 
   3   3   5      248.56      266.14     10.71 o 
   4   3   5       49.55       40.26     10.42 o 
  -4   4   5        2.50        3.87     19.71 o 
  -3   4   5        1.07       16.08     17.17 o 
  -2   4   5       57.50       43.64      4.97 o 
  -1   4   5     1354.01     1312.74     21.53 o 
   0   4   5      478.45      500.98     14.13 o 
   1   4   5        6.47        5.39      6.78 o 
   2   4   5       27.59       24.82      7.48 o 
   3   4   5      141.93      158.70      9.51 o 
   4   4   5       41.81       36.78     11.96 o 
  -4   5   5       22.12       30.62     20.81 o 
  -3   5   5        8.34       22.86     17.30 o 
  -2   5   5       30.58       29.29      6.39 o 
  -1   5   5     1314.28     1251.48     38.95 o 
   0   5   5      213.82      238.36      9.01 o 
   1   5   5      484.68      456.99     12.42 o 
   2   5   5       59.04       62.33      7.48 o 
   3   5   5      162.90      174.70     10.79 o 
   4   5   5        2.53        7.02     15.15 o 
  -4   6   5        0.10        1.35     20.98 o 
  -3   6   5        2.13        2.25      3.89 o 
  -2   6   5      139.92      129.77      6.14 o 
  -1   6   5     1713.69     1634.56     31.40 o 
   0   6   5      189.04      202.22      6.66 o 
   1   6   5       37.97       34.83      8.53 o 
   2   6   5        1.26        3.56     10.95 o 
   3   6   5       25.88       26.53     10.58 o 
   4   6   5       43.65       39.68     17.97 o 
  -4   7   5        3.62       12.70     21.42 o 
  -3   7   5        0.41       -7.02      8.11 o 
  -2   7   5      193.27      169.98      9.65 o 
  -1   7   5       16.75       11.80      6.42 o 
   0   7   5      469.90      515.03      9.94 o 
   1   7   5       13.79        8.77      8.08 o 
   2   7   5       19.19       17.53     11.10 o 
   3   7   5       27.14       34.44     12.46 o 
   4   7   5        0.48       -4.62     22.33 o 
  -4   8   5        0.35       -7.97     22.10 o 
  -3   8   5       28.12       22.70     19.06 o 
  -2   8   5       92.25       91.81      9.96 o 
  -1   8   5      106.40      113.23      7.18 o 
   0   8   5      467.46      459.87      8.44 o 
   1   8   5        3.95        3.82      9.44 o 
   2   8   5      136.50      163.06     11.31 o 
   3   8   5       79.23       82.96     17.15 o 
  -3   9   5        0.02        9.17     19.39 o 
  -2   9   5        1.46       -5.12     12.34 o 
  -1   9   5       80.77       88.39      7.78 o 
   0   9   5      322.93      313.85      8.28 o 
   1   9   5       69.41       70.78      9.14 o 
   2   9   5      182.40      173.91     11.80 o 
   3   9   5        0.18       -2.07     17.19 o 
  -3  10   5       36.63       28.05     20.45 o 
  -2  10   5        5.18        3.42     11.68 o 
  -1  10   5        0.02       -0.68      8.20 o 
   0  10   5      111.99      103.70      7.93 o 
   1  10   5        5.31        4.84      5.14 o 
   2  10   5       49.54       57.95     11.71 o 
   3  10   5        8.07       16.26     17.33 o 
  -3  11   5       75.05       69.11     21.63 o 
  -2  11   5        2.07       14.73     12.27 o 
  -1  11   5       21.53       23.26      8.64 o 
   0  11   5      230.88      235.57      9.92 o 
   1  11   5       41.34       33.01      5.64 o 
   2  11   5       21.86       24.06     13.05 o 
   3  11   5       73.31       58.82     18.85 o 
  -3  12   5        1.32       -7.19     15.70 o 
  -2  12   5      191.00      201.60     12.28 o 
  -1  12   5       37.41       35.82      9.35 o 
   0  12   5      278.98      288.34     12.85 o 
   1  12   5      468.56      461.82     11.04 o 
   2  12   5       17.89       23.54     14.74 o 
   3  12   5       12.03       30.86     18.41 o 
  -3  13   5        0.00        5.80     22.13 o 
  -2  13   5       95.42       93.97     11.64 o 
  -1  13   5      405.49      422.95     11.97 o 
   0  13   5       14.36        9.80     11.20 o 
   1  13   5       12.45       10.71      7.39 o 
   2  13   5       13.84       15.53     22.56 o 
   3  13   5        0.00        9.75     19.21 o 
  -3  14   5        3.36      -18.19     22.90 o 
  -2  14   5      136.29      152.94     12.37 o 
  -1  14   5       13.27       16.99     10.35 o 
   0  14   5      364.42      385.82     15.07 o 
   1  14   5      115.13      118.71      8.60 o 
   2  14   5        4.40       13.03     24.20 o 
   3  14   5       19.01       18.31     20.15 o 
  -2  15   5        1.87       11.48     12.98 o 
  -1  15   5        1.36       -5.99      9.67 o 
   0  15   5      376.83      399.02     15.43 o 
   1  15   5       86.53       85.76     15.71 o 
   2  15   5       12.32        9.69     24.81 o 
  -2  16   5        0.59        1.93     12.51 o 
  -1  16   5        8.24       12.63     11.31 o 
   0  16   5        0.28        5.44     13.27 o 
   1  16   5        2.11        2.28     16.02 o 
   2  16   5        0.90        2.60     35.11 o 
  -2  17   5       12.85       24.06     16.57 o 
  -1  17   5      118.35      119.17     12.21 o 
   0  17   5       54.82       62.14     14.79 o 
   1  17   5       29.18       29.69     14.78 o 
   2  17   5        0.47      -15.72     35.48 o 
  -2  18   5        6.10        5.51     17.38 o 
  -1  18   5       63.38       65.51     12.71 o 
   0  18   5       29.39       19.75     15.04 o 
   1  18   5       11.20       30.78     15.40 o 
   2  18   5       16.26       18.85     21.74 o 
  -1  19   5        6.59       12.05     17.29 o 
   0  19   5        0.14       -0.06     15.25 o 
   1  19   5        0.14        3.39     21.58 o 
   0  20   5        0.61        0.68     16.15 o 
  -4   0   6        2.55        9.55     30.52 o 
  -3   0   6       33.40       28.52     16.25 o 
  -2   0   6      223.33      182.17     23.64 o 
  -1   0   6      143.10      151.79     13.25 o 
   0   0   6     2322.79     3365.81     35.05 o 
   1   0   6       78.94       74.09     13.34 o 
   2   0   6       30.68       26.11     11.51 o 
   3   0   6       19.13      136.19     21.13 o 
   4   0   6        0.27        5.32     15.02 o 
  -4   1   6        0.90        2.27     21.75 o 
  -3   1   6        6.37        2.21     12.91 o 
  -2   1   6      249.55      197.32     12.81 o 
  -1   1   6     1332.02     1860.35     16.02 o 
   0   1   6       84.97      130.29     12.42 o 
   1   1   6      384.27      357.67     10.67 o 
   2   1   6       18.77       13.30      7.50 o 
   3   1   6      239.49      396.27     35.07 o 
   4   1   6        9.43        8.96     10.35 o 
  -4   2   6       41.86       58.74     22.72 o 
  -3   2   6       49.84       48.65     11.27 o 
  -2   2   6      225.47      187.84     10.92 o 
  -1   2   6      433.22      520.72     13.19 o 
   0   2   6      337.54      370.83     28.50 o 
   1   2   6     1741.50     1540.76     19.72 o 
   2   2   6       43.93       47.42      7.59 o 
   3   2   6      241.59      341.65     13.91 o 
   4   2   6        1.94        1.03     10.54 o 
  -4   3   6        0.17       -1.40     19.33 o 
  -3   3   6        8.89        2.71      8.40 o 
  -2   3   6       91.54       85.46      6.28 o 
  -1   3   6       20.08       23.19      8.27 o 
   0   3   6      133.48      139.52     10.66 o 
   1   3   6      443.34      401.99     10.32 o 
   2   3   6        7.06        2.32      7.55 o 
   3   3   6       43.99       69.83     17.07 o 
   4   3   6       31.69       38.42     11.17 o 
  -4   4   6        9.41       11.09     20.08 o 
  -3   4   6       29.33       25.26     17.14 o 
  -2   4   6        2.10        0.05      6.48 o 
  -1   4   6      307.26      341.55     12.79 o 
   0   4   6     1014.81     1057.63     28.95 o 
   1   4   6       95.26       86.05      7.13 o 
   2   4   6        0.00        5.01      7.68 o 
   3   4   6        3.22       -3.18     10.20 o 
   4   4   6      150.48      186.30     14.01 o 
  -4   5   6        0.00        0.41     20.94 o 
  -3   5   6        2.68        1.38      4.69 o 
  -2   5   6       66.41       61.29      6.06 o 
  -1   5   6      182.85      192.47      7.23 o 
   0   5   6      695.28      780.38     16.02 o 
   1   5   6      605.99      622.42     24.70 o 
   2   5   6       19.46       17.43      6.70 o 
   3   5   6        3.30        1.93      9.84 o 
   4   5   6        9.57       12.79     16.02 o 
  -4   6   6        3.57      -11.93     27.80 o 
  -3   6   6       15.63       18.56      6.60 o 
  -2   6   6       59.42       53.00      7.11 o 
  -1   6   6      113.85      120.05      6.56 o 
   0   6   6      217.63      217.92      7.86 o 
   1   6   6      166.59      163.44     10.17 o 
   2   6   6        0.49       11.63     11.28 o 
   3   6   6        1.00       12.09     12.05 o 
   4   6   6       24.84       27.91     18.41 o 
  -4   7   6        1.14        3.39     22.22 o 
  -3   7   6        0.65        8.87     18.62 o 
  -2   7   6       84.47       79.17      6.67 o 
  -1   7   6      155.99      158.01      6.48 o 
   0   7   6       57.26       52.01      6.77 o 
   1   7   6      142.84      151.68     10.38 o 
   2   7   6       31.36       30.63     11.42 o 
   3   7   6       72.59       81.26     16.58 o 
   4   7   6        0.83        2.86     18.53 o 
  -3   8   6      111.99      109.26     20.23 o 
  -2   8   6       83.08       86.77     11.88 o 
  -1   8   6      106.85      103.25      7.80 o 
   0   8   6      220.58      211.73      8.26 o 
   1   8   6       81.00       96.10      9.57 o 
   2   8   6       35.31       29.89     11.83 o 
   3   8   6      138.07      123.01     17.58 o 
  -3   9   6       75.39       82.98     20.69 o 
  -2   9   6       41.19       29.20     12.59 o 
  -1   9   6       54.74       53.33      8.93 o 
   0   9   6        0.18        2.86      7.18 o 
   1   9   6       24.60       23.05     11.05 o 
   2   9   6       49.76       41.78     14.35 o 
   3   9   6       31.24       44.62     17.36 o 
  -3  10   6       16.49       24.58     20.82 o 
  -2  10   6      256.61      265.38     16.18 o 
  -1  10   6        0.29        1.22      9.11 o 
   0  10   6       25.83       23.89      7.89 o 
   1  10   6       24.85       29.15     12.05 o 
   2  10   6       14.87        0.76     17.07 o 
   3  10   6        2.13        3.55     18.02 o 
  -3  11   6       23.30       27.06     16.55 o 
  -2  11   6      459.53      460.94     15.43 o 
  -1  11   6      469.23      478.08     14.60 o 
   0  11   6       38.78       36.78      9.45 o 
   1  11   6      524.55      541.27     13.98 o 
   2  11   6      155.44      156.46     18.17 o 
   3  11   6        0.02        7.14     21.62 o 
  -3  12   6        0.43        7.42     13.93 o 
  -2  12   6      461.87      482.48     12.81 o 
  -1  12   6      830.89      860.61     27.67 o 
   0  12   6      863.99      854.09     18.74 o 
   1  12   6      595.24      573.09     17.84 o 
   2  12   6       43.30       32.30     17.59 o 
   3  12   6       13.80        3.66     19.04 o 
  -3  13   6        9.27       19.64     17.92 o 
  -2  13   6       10.39        7.65      9.30 o 
  -1  13   6        1.34        4.74     11.06 o 
   0  13   6      155.29      172.07     13.92 o 
   1  13   6        4.03        1.72      7.04 o 
   2  13   6        0.07        4.52     17.57 o 
   3  13   6        2.14        5.21     19.35 o 
  -3  14   6        0.02        1.29     19.24 o 
  -2  14   6        9.15        3.84     12.97 o 
  -1  14   6      831.39      866.89     18.75 o 
   0  14   6     1215.66     1247.93     27.09 o 
   1  14   6      124.95      111.56      7.82 o 
   2  14   6        0.99       -8.73     17.66 o 
   3  14   6        2.16        1.85     20.46 o 
  -2  15   6       44.95       45.71     13.29 o 
  -1  15   6       35.53       24.33     11.47 o 
   0  15   6       35.96       33.86     13.89 o 
   1  15   6      209.62      215.59     14.78 o 
   2  15   6        5.23        0.99     19.36 o 
  -2  16   6       20.06        7.28     14.83 o 
  -1  16   6       51.06       44.50     11.29 o 
   0  16   6       17.89       19.49     13.95 o 
   1  16   6        1.60        3.31     13.86 o 
   2  16   6        2.26       -5.53     19.48 o 
  -2  17   6        1.93        2.25     14.37 o 
  -1  17   6        1.47        0.26     12.89 o 
   0  17   6      114.72      108.20     15.50 o 
   1  17   6       12.62        4.36     14.51 o 
   2  17   6        0.81        8.58     20.74 o 
  -1  18   6       45.66       47.29     18.36 o 
   0  18   6        5.96       12.09     15.33 o 
   1  18   6        2.03        6.55     15.19 o 
  -1  19   6        2.94        4.34     18.63 o 
   0  19   6        1.50       -2.20     16.03 o 
   1  19   6        1.86        3.11     15.83 o 
   0  20   6       15.41       15.21     17.08 o 
  -4   1   7       15.96       33.36     22.15 o 
  -3   1   7       48.53       49.73     13.56 o 
  -2   1   7      258.33      232.11      6.14 o 
  -1   1   7       75.14      105.52     12.66 o 
   0   1   7       76.79       91.78     13.28 o 
   1   1   7      267.63      244.78     11.35 o 
   2   1   7        5.38        9.80      6.24 o 
   3   1   7       13.97       37.37     13.67 o 
   4   1   7        0.60        0.39     11.42 o 
  -4   2   7       44.04       40.19     22.57 o 
  -3   2   7       22.40       20.74     12.11 o 
  -2   2   7      112.20       91.48      6.48 o 
  -1   2   7      649.81      953.30     12.73 o 
   0   2   7      153.07      190.99     12.59 o 
   1   2   7       73.34       65.00      9.45 o 
   2   2   7      278.33      302.54      6.69 o 
   3   2   7       44.67       55.61     10.39 o 
   4   2   7        0.31       12.63     13.37 o 
  -4   3   7        6.74        7.34     23.23 o 
  -3   3   7       30.08       17.94      9.89 o 
  -2   3   7       79.20       64.72      7.19 o 
  -1   3   7     2236.67     2812.43     23.79 o 
   0   3   7      235.24      274.72     10.83 o 
   1   3   7      415.16      365.74     11.64 o 
   2   3   7        9.32        8.97      8.19 o 
   3   3   7       29.97       41.10     10.86 o 
   4   3   7        0.06       -6.03     17.94 o 
  -4   4   7       18.89       23.49     24.76 o 
  -3   4   7        7.07        3.39      5.16 o 
  -2   4   7      110.10      101.54      7.57 o 
  -1   4   7     1428.70     1586.06     15.85 o 
   0   4   7     4496.55     5151.19     81.16 o 
   1   4   7        5.47        9.75      6.44 o 
   2   4   7       33.11       36.88      7.78 o 
   3   4   7       15.43       17.56     10.33 o 
   4   4   7        6.00        8.39     14.91 o 
  -4   5   7      118.61      149.18     23.08 o 
  -3   5   7      166.21      178.66     14.82 o 
  -2   5   7        0.81        3.92      7.02 o 
  -1   5   7      190.20      170.03      8.85 o 
   0   5   7      403.97      413.59     20.02 o 
   1   5   7      336.99      313.22     18.33 o 
   2   5   7       30.06       28.37      5.46 o 
   3   5   7       33.75       39.28     14.93 o 
   4   5   7       51.97       71.61     14.03 o 
  -4   6   7        7.91       17.17     28.45 o 
  -3   6   7       13.80       -3.54     18.57 o 
  -2   6   7       20.58       21.28      5.05 o 
  -1   6   7      148.02      143.19      9.10 o 
   0   6   7     1082.79     1189.98     28.57 o 
   1   6   7        3.88        0.95     11.62 o 
   2   6   7        0.05        8.40     14.25 o 
   3   6   7        2.86        7.27     16.52 o 
  -3   7   7       21.38       25.75     19.28 o 
  -2   7   7        3.80        1.23      4.91 o 
  -1   7   7        0.99       -1.50      7.78 o 
   0   7   7       24.08       31.22      7.93 o 
   1   7   7        1.57        3.89     10.43 o 
   2   7   7        1.93       -3.76     14.91 o 
   3   7   7        9.29       22.42     16.56 o 
  -3   8   7       55.11       51.56     13.41 o 
  -2   8   7       40.64       26.51      6.44 o 
  -1   8   7        4.18       -2.80      8.70 o 
   0   8   7      399.01      396.22     11.39 o 
   1   8   7        9.51       -0.59     10.63 o 
   2   8   7        0.06       -7.35     16.61 o 
   3   8   7       28.59       23.34     17.41 o 
  -3   9   7       10.93       13.37     13.49 o 
  -2   9   7      223.75      169.91     16.61 o 
  -1   9   7      217.11      221.86      9.63 o 
   0   9   7       29.08       26.65      8.01 o 
   1   9   7       97.03      103.23     12.12 o 
   2   9   7       30.66       39.71     17.27 o 
   3   9   7       18.84       26.46     17.76 o 
  -3  10   7        0.00       11.44     20.72 o 
  -2  10   7      120.56       99.79     13.11 o 
  -1  10   7       72.42       68.51      9.69 o 
   0  10   7        0.76        0.39      8.53 o 
   1  10   7       12.03       11.43     12.27 o 
   2  10   7       50.26       55.20     17.22 o 
   3  10   7       21.25       29.26     18.53 o 
  -3  11   7        1.20        6.29     16.42 o 
  -2  11   7       70.06       73.17      8.35 o 
  -1  11   7      996.39     1013.14     14.88 o 
   0  11   7        0.50        0.91      8.71 o 
   1  11   7       26.50       26.81     13.44 o 
   2  11   7      409.16      393.03     19.88 o 
   3  11   7        4.47        4.09     18.80 o 
  -3  12   7        1.33       12.00     15.37 o 
  -2  12   7       56.84       45.35      9.21 o 
  -1  12   7      350.36      363.55     12.08 o 
   0  12   7       27.94       22.13     10.02 o 
   1  12   7       96.60      106.12     12.61 o 
   2  12   7       63.21       53.83     18.20 o 
   3  12   7       15.66       19.11     20.35 o 
  -3  13   7        0.08        1.43     14.57 o 
  -2  13   7        0.20       -0.18      9.79 o 
  -1  13   7       10.82        4.61     11.16 o 
   0  13   7      422.11      418.90     15.39 o 
   1  13   7      433.36      389.72     23.83 o 
   2  13   7       24.08       21.92     18.07 o 
   3  13   7        0.30        8.52     20.38 o 
  -2  14   7        1.64        8.76     13.30 o 
  -1  14   7      148.25      136.12     11.64 o 
   0  14   7        0.00        4.52     13.43 o 
   1  14   7      123.11      121.94     13.28 o 
   2  14   7       21.00       11.42     19.76 o 
  -2  15   7        2.09       12.34     13.76 o 
  -1  15   7       26.92       27.83     12.43 o 
   0  15   7      124.32      128.61     12.93 o 
   1  15   7        6.54        0.31     12.91 o 
   2  15   7        7.15       13.41     19.39 o 
  -2  16   7        2.67        0.37     14.08 o 
  -1  16   7        1.05        2.30     12.93 o 
   0  16   7       26.51       29.64     14.60 o 
   1  16   7       28.91       41.31     14.16 o 
   2  16   7        0.90       -9.77     20.03 o 
  -2  17   7        0.98        1.30     16.04 o 
  -1  17   7       11.90       11.91     12.09 o 
   0  17   7       19.37       16.01     14.95 o 
   1  17   7        0.31        6.77     14.05 o 
   2  17   7        6.05       15.67     21.70 o 
  -1  18   7        4.27        6.47     17.96 o 
   0  18   7        8.59        9.70     15.56 o 
   1  18   7       28.45       20.67     15.32 o 
  -1  19   7        2.20        8.92     19.86 o 
   0  19   7        0.14        5.51     16.05 o 
   1  19   7       14.81       24.33     16.21 o 
  -4   0   8        3.51        9.63     32.52 o 
  -3   0   8       47.25       69.27     28.80 o 
  -2   0   8      116.59      106.84      8.99 o 
  -1   0   8      646.47     1044.45     31.25 o 
   0   0   8      962.64     1275.86     31.45 o 
   1   0   8       94.25       64.28     15.55 o 
   2   0   8      179.90      187.43     11.23 o 
   3   0   8        1.24       28.34     19.62 o 
   4   0   8        1.44       -3.61     18.54 o 
  -4   1   8        7.26       19.29     22.88 o 
  -3   1   8       68.33       68.95     14.66 o 
  -2   1   8      226.37      208.25      9.11 o 
  -1   1   8      187.25      250.65     13.79 o 
   0   1   8      253.59      335.99     18.12 o 
   1   1   8       16.01       21.73     10.49 o 
   2   1   8      224.06      247.43      8.01 o 
   3   1   8       16.11       26.50     14.64 o 
   4   1   8        4.60        4.60     14.28 o 
  -4   2   8       22.63       18.73     23.64 o 
  -3   2   8       13.64       23.22     13.42 o 
  -2   2   8       30.70       33.54      7.33 o 
  -1   2   8        4.57        5.65      8.58 o 
   0   2   8     1811.03     2281.41     27.76 o 
   1   2   8      497.84      407.92     13.24 o 
   2   2   8      318.15      327.42      8.69 o 
   3   2   8        3.45       11.60     14.29 o 
   4   2   8       46.83       59.63     13.58 o 
  -4   3   8        7.68       -3.86     24.06 o 
  -3   3   8       95.93      112.52     21.36 o 
  -2   3   8      108.61      105.52      7.99 o 
  -1   3   8      204.94      220.29     10.87 o 
   0   3   8     2347.58     2858.48     37.59 o 
   1   3   8      399.94      388.65     12.34 o 
   2   3   8        1.25        4.65      5.91 o 
   3   3   8        1.77        4.37     13.83 o 
   4   3   8       36.36       37.23     14.99 o 
  -4   4   8        2.18       18.01     24.07 o 
  -3   4   8       64.66       46.60     20.47 o 
  -2   4   8       81.04       76.03      7.92 o 
  -1   4   8       65.01       70.35     10.15 o 
   0   4   8      102.79       96.24     10.49 o 
   1   4   8      108.33      102.05      9.26 o 
   2   4   8        0.30       -2.74      4.87 o 
   3   4   8        9.21        9.29     15.96 o 
   4   4   8        4.87        6.86     14.29 o 
  -4   5   8       52.25       48.26     25.15 o 
  -3   5   8        7.47        3.66     20.38 o 
  -2   5   8       36.31       38.71      7.99 o 
  -1   5   8      454.74      461.06     10.58 o 
   0   5   8       48.61       41.10      8.47 o 
   1   5   8     1586.53     1455.65     26.99 o 
   2   5   8        0.00        5.62     11.14 o 
   3   5   8        1.65        4.21     16.03 o 
  -3   6   8       34.90       44.04     19.09 o 
  -2   6   8        6.28        6.11      7.90 o 
  -1   6   8       89.89       89.71     10.76 o 
   0   6   8      314.32      351.97      8.77 o 
   1   6   8       47.58       37.58     10.98 o 
   2   6   8        3.75        7.34     14.62 o 
   3   6   8        0.00        2.52     16.98 o 
  -3   7   8        0.00       -2.63     11.76 o 
  -2   7   8        1.77        2.94      7.52 o 
  -1   7   8       73.39       56.95      8.26 o 
   0   7   8       63.04       83.84      7.57 o 
   1   7   8        5.28        9.60     10.76 o 
   2   7   8       23.46       19.76      4.27 o 
   3   7   8        3.68       -6.31     17.98 o 
  -3   8   8       75.10       87.33     13.97 o 
  -2   8   8       72.41       63.58      7.66 o 
  -1   8   8      105.07      108.67      8.87 o 
   0   8   8        9.05        4.00      8.08 o 
   1   8   8        0.04       -0.91     11.27 o 
   2   8   8       48.46       42.45      7.13 o 
   3   8   8       41.25       48.44     18.52 o 
  -3   9   8       30.73       26.18     20.21 o 
  -2   9   8      259.29      255.12     11.40 o 
  -1   9   8      103.68       93.78      9.86 o 
   0   9   8        8.96       11.35      8.37 o 
   1   9   8       32.61       34.57     12.15 o 
   2   9   8      148.82      156.00      8.76 o 
   3   9   8        0.01        4.43     17.84 o 
  -3  10   8        9.43        8.21     20.40 o 
  -2  10   8       20.72       13.35      8.70 o 
  -1  10   8       15.26       13.32     10.31 o 
   0  10   8        0.03       -0.07      8.89 o 
   1  10   8       28.14       31.93     12.83 o 
   2  10   8       66.51       64.91      9.49 o 
   3  10   8       29.64       10.58     18.21 o 
  -3  11   8       10.22        4.90     16.26 o 
  -2  11   8        1.23        4.37      8.62 o 
  -1  11   8      332.30      299.27     12.20 o 
   0  11   8      178.72      188.03     10.41 o 
   1  11   8      262.30      256.54     14.85 o 
   2  11   8       48.61       41.41     17.67 o 
   3  11   8        1.20        9.31     19.32 o 
  -3  12   8        0.16       -8.30     14.79 o 
  -2  12   8        0.04        4.58      9.61 o 
  -1  12   8     1092.93     1160.94     19.18 o 
   0  12   8      104.79       93.83     11.14 o 
   1  12   8      237.93      248.24     15.33 o 
   2  12   8       20.83       50.89     18.10 o 
   3  12   8       15.88       30.23     20.16 o 
  -3  13   8        5.04       -1.32     17.86 o 
  -2  13   8        4.36       -5.01     14.45 o 
  -1  13   8      170.14      170.26     11.78 o 
   0  13   8        0.00        0.73     13.36 o 
   1  13   8        2.43        0.77     13.41 o 
   2  13   8       45.78       35.21     19.21 o 
   3  13   8        0.09       -6.16     20.76 o 
  -2  14   8       10.53       -1.17     14.09 o 
  -1  14   8       23.89       14.10     11.34 o 
   0  14   8      720.98      709.32     18.65 o 
   1  14   8       26.78       22.93     12.75 o 
   2  14   8        8.15       20.69     18.82 o 
  -2  15   8       15.56       11.41     14.54 o 
  -1  15   8       86.55       80.31     11.98 o 
   0  15   8      275.18      289.74     16.04 o 
   1  15   8        0.93       -4.32     13.26 o 
   2  15   8       10.57       23.77     19.17 o 
  -2  16   8        7.39       11.23     14.99 o 
  -1  16   8       12.44        2.77     12.96 o 
   0  16   8       19.36       17.53     13.48 o 
   1  16   8        1.57        6.20     13.67 o 
   2  16   8        5.23        8.25     20.14 o 
  -1  17   8        0.31       -4.42     13.49 o 
   0  17   8       77.75       69.88     16.33 o 
   1  17   8        5.07        3.92     14.21 o 
  -1  18   8        0.17       -2.05     15.00 o 
   0  18   8        0.46        4.74     16.07 o 
   1  18   8       11.22        2.31     15.07 o 
   0  19   8        5.02        2.03     16.62 o 
  -4   1   9        1.83       17.40     22.95 o 
  -3   1   9       65.55       80.19     20.93 o 
  -2   1   9      108.58      117.74      9.39 o 
  -1   1   9      135.93      175.26     15.58 o 
   0   1   9       35.99       57.05     17.77 o 
   1   1   9       26.33       29.53     11.78 o 
   2   1   9        2.37        1.20      7.58 o 
   3   1   9       16.69       35.56     15.60 o 
  -4   2   9        3.55       10.44     23.38 o 
  -3   2   9       88.63       86.43     21.52 o 
  -2   2   9      203.01      181.86     10.27 o 
  -1   2   9      142.29      185.05     11.99 o 
   0   2   9      184.85      186.25     14.74 o 
   1   2   9       36.35       33.42     10.60 o 
   2   2   9        0.00       -6.19      7.50 o 
   3   2   9       47.75       54.54     15.44 o 
  -4   3   9      106.75      136.70     25.12 o 
  -3   3   9       41.40       33.45     20.49 o 
  -2   3   9       11.73       11.21      8.09 o 
  -1   3   9        7.06        7.89     10.50 o 
   0   3   9      209.40      256.00     11.72 o 
   1   3   9      334.38      290.27     15.33 o 
   2   3   9       25.41       22.53      8.89 o 
   3   3   9        0.71       11.78     19.32 o 
  -3   4   9       24.37       17.51     20.92 o 
  -2   4   9      145.86      128.70      8.87 o 
  -1   4   9      216.20      224.07     14.57 o 
   0   4   9      336.43      355.22     12.06 o 
   1   4   9       20.19       14.88     10.28 o 
   2   4   9       44.29       40.43      7.58 o 
   3   4   9        0.02        7.14     19.94 o 
  -3   5   9       72.34       71.98     21.76 o 
  -2   5   9      119.45      112.19      8.89 o 
  -1   5   9      168.24      162.46     13.51 o 
   0   5   9       38.11       45.99      8.41 o 
   1   5   9      617.08      541.74      9.24 o 
   2   5   9        2.43        6.82      4.98 o 
   3   5   9        0.07       -7.37     23.27 o 
  -3   6   9      181.66      202.40     33.81 o 
  -2   6   9       69.50       63.29      8.46 o 
  -1   6   9      122.52      123.93     11.97 o 
   0   6   9        2.25       -7.44      8.79 o 
   1   6   9      759.94      691.15     20.33 o 
   2   6   9       13.31       14.06     11.08 o 
   3   6   9        8.32       -2.11     18.84 o 
  -3   7   9        7.32       -0.76     21.45 o 
  -2   7   9        2.37        4.44      8.49 o 
  -1   7   9       13.83        7.03     11.06 o 
   0   7   9       12.51       11.24      8.34 o 
   1   7   9       72.81       67.79     12.03 o 
   2   7   9       36.24       44.04     11.09 o 
   3   7   9        0.05        6.74     18.61 o 
  -3   8   9        0.72        3.78     21.56 o 
  -2   8   9      284.76      299.91     18.46 o 
  -1   8   9      132.44      119.96     10.16 o 
   0   8   9      162.90      174.23      9.45 o 
   1   8   9       89.14       83.86     12.36 o 
   2   8   9       33.08       25.36      5.73 o 
   3   8   9        2.55       -1.15     19.61 o 
  -3   9   9        1.05        4.34     20.45 o 
  -2   9   9      190.28      201.42     11.41 o 
  -1   9   9        3.79        2.20      9.86 o 
   0   9   9      162.17      165.13      9.62 o 
   1   9   9       29.11       29.25     12.40 o 
   2   9   9       70.54       55.67      8.10 o 
   3   9   9       12.97        0.79     19.40 o 
  -3  10   9        6.83       -3.54     22.10 o 
  -2  10   9        0.59       -3.98      9.67 o 
  -1  10   9      142.69      149.53     11.19 o 
   0  10   9       36.08       30.68      9.60 o 
   1  10   9       49.55       44.16     13.63 o 
   2  10   9       84.62       98.77      9.54 o 
   3  10   9       69.81       70.71     20.04 o 
  -3  11   9        2.05       16.96     23.05 o 
  -2  11   9       46.90       43.15      9.67 o 
  -1  11   9       36.51       25.65     11.09 o 
   0  11   9      354.65      385.73     15.02 o 
   1  11   9      181.28      185.06     14.69 o 
   2  11   9       89.73      100.61     10.85 o 
   3  11   9       37.63       38.05     20.47 o 
  -3  12   9        0.79        2.56     26.23 o 
  -2  12   9        3.74       14.61      9.92 o 
  -1  12   9        7.89       12.97     11.13 o 
   0  12   9      689.08      667.43     14.41 o 
   1  12   9      229.63      224.44     18.61 o 
   2  12   9      189.17      210.86     13.00 o 
   3  12   9        9.78       12.99     20.60 o 
  -2  13   9        5.39       -1.50     14.23 o 
  -1  13   9        0.40        7.81     12.58 o 
   0  13   9     1650.30     1610.98     61.89 o 
   1  13   9      629.60      638.12     18.06 o 
   2  13   9       37.73       22.05     18.95 o 
  -2  14   9        2.19        6.68     15.94 o 
  -1  14   9        2.57        5.79     11.91 o 
   0  14   9       23.42       16.66     14.06 o 
   1  14   9      195.77      200.66     14.73 o 
   2  14   9       31.91       39.99     19.99 o 
  -2  15   9        1.07        4.51     15.27 o 
  -1  15   9        4.29       -2.06     13.77 o 
   0  15   9       38.00       45.24     14.64 o 
   1  15   9      367.62      369.68     16.17 o 
   2  15   9        2.60       -6.19     19.83 o 
  -2  16   9        8.28        5.05     15.61 o 
  -1  16   9        6.09       12.52     14.42 o 
   0  16   9        7.21       17.04     15.09 o 
   1  16   9      125.41      137.62     15.59 o 
   2  16   9        3.70        3.55     20.26 o 
  -1  17   9       20.59       20.76     17.10 o 
   0  17   9        5.49        4.27     15.67 o 
   1  17   9        1.61        7.89     15.95 o 
  -1  18   9       21.77       20.96     18.03 o 
   0  18   9        0.31       -7.10     16.32 o 
   1  18   9       29.94       28.43     15.46 o 
  -3   0  10       39.84       32.50     30.82 o 
  -2   0  10      139.26      139.49     13.22 o 
  -1   0  10      267.19      353.21     27.88 o 
   0   0  10      322.28      385.20     28.68 o 
   1   0  10      177.35      163.36     19.69 o 
   2   0  10       12.57        5.46     10.89 o 
   3   0  10      108.80      138.32     27.03 o 
  -3   1  10        2.87       -2.14     21.27 o 
  -2   1  10        0.22        4.50     10.76 o 
  -1   1  10      186.24      249.72     19.49 o 
   0   1  10      285.18      317.98     43.21 o 
   1   1  10       29.62       26.23     13.03 o 
   2   1  10       94.52       94.16      8.65 o 
   3   1  10        2.18       21.15     19.20 o 
  -3   2  10      173.20      178.59     31.91 o 
  -2   2  10      443.47      451.01     14.16 o 
  -1   2  10        4.19        4.76     15.46 o 
   0   2  10       16.00       10.07     17.42 o 
   1   2  10       24.20       36.07     13.79 o 
   2   2  10      153.08      155.08     11.45 o 
   3   2  10       11.48       16.57     15.85 o 
  -3   3  10       60.17       62.68     21.87 o 
  -2   3  10       26.28       18.22      8.55 o 
  -1   3  10       91.29       94.66     15.27 o 
   0   3  10       59.24       76.36     11.84 o 
   1   3  10      597.61      539.97     13.11 o 
   2   3  10       15.78        6.84      9.92 o 
   3   3  10        0.17        9.66     28.49 o 
  -3   4  10      109.15      100.97     22.22 o 
  -2   4  10        5.28        9.59      8.96 o 
  -1   4  10       19.69       24.61     14.00 o 
   0   4  10        7.02       13.16     10.36 o 
   1   4  10       48.76       46.54     10.42 o 
   2   4  10       27.26       31.00      8.59 o 
   3   4  10        0.21        4.06     18.14 o 
  -3   5  10       44.99       31.75     21.75 o 
  -2   5  10       20.11       21.39      8.31 o 
  -1   5  10        9.63        9.68     13.89 o 
   0   5  10      239.28      274.62     11.18 o 
   1   5  10      202.55      193.19     11.62 o 
   2   5  10      140.84      122.37     11.64 o 
   3   5  10        2.01        2.24     20.24 o 
  -3   6  10       46.03       48.41     21.77 o 
  -2   6  10       39.99       43.31     12.47 o 
  -1   6  10      148.12      127.65     12.38 o 
   0   6  10      394.86      376.15     11.69 o 
   1   6  10        4.82        4.74      7.20 o 
   2   6  10      221.40      226.40     12.84 o 
   3   6  10        3.38       18.72     20.02 o 
  -3   7  10        2.17       10.73     21.58 o 
  -2   7  10       23.80       19.60     14.53 o 
  -1   7  10       12.37       15.75     11.75 o 
   0   7  10        2.75        0.17      9.01 o 
   1   7  10       38.84       35.49      5.47 o 
   2   7  10       61.57       52.66     11.31 o 
   3   7  10        1.32        4.17     20.05 o 
  -3   8  10        0.03        8.79     21.88 o 
  -2   8  10       10.35       10.30      8.81 o 
  -1   8  10      104.25       85.47     10.58 o 
   0   8  10       37.11       34.54      9.69 o 
   1   8  10       59.88       56.60     13.00 o 
   2   8  10        0.00        3.73     10.53 o 
   3   8  10        3.55       -0.51     20.39 o 
  -3   9  10        7.22        6.42     21.52 o 
  -2   9  10      120.47       92.62     10.62 o 
  -1   9  10      180.21      158.42     11.43 o 
   0   9  10       24.48       32.12      9.85 o 
   1   9  10        3.99       14.75     12.89 o 
   2   9  10       15.54       11.84      6.41 o 
   3   9  10       20.53       20.87     20.54 o 
  -3  10  10       33.82       34.11     22.08 o 
  -2  10  10       29.36       24.79     10.51 o 
  -1  10  10       32.67       23.42     10.93 o 
   0  10  10       41.16       46.52      9.94 o 
   1  10  10       49.55       52.33     13.57 o 
   2  10  10       17.16       20.99      9.91 o 
   3  10  10       21.68       30.32     21.04 o 
  -3  11  10       33.97        9.24     23.30 o 
  -2  11  10        0.05        1.43     10.54 o 
  -1  11  10       15.17       18.61     11.01 o 
   0  11  10        4.71       -5.17     10.86 o 
   1  11  10       27.12       18.31     13.47 o 
   2  11  10        0.04       -0.90      9.94 o 
   3  11  10       30.82       26.54     21.80 o 
  -2  12  10        3.92        8.32     14.73 o 
  -1  12  10      101.59      104.77     11.77 o 
   0  12  10       58.52       54.38     11.26 o 
   1  12  10      184.11      182.34     15.43 o 
   2  12  10       39.86       41.25     18.88 o 
  -2  13  10        6.56       21.65     15.73 o 
  -1  13  10        8.76        8.73     11.74 o 
   0  13  10       58.29       41.14     14.04 o 
   1  13  10       62.46       63.73     15.18 o 
   2  13  10       11.01       13.72     20.14 o 
  -2  14  10       12.43        6.99     15.89 o 
  -1  14  10       10.01       18.49     12.14 o 
   0  14  10        4.05        5.45     14.21 o 
   1  14  10        0.22        5.25     14.99 o 
   2  14  10       35.26       37.64     20.11 o 
  -2  15  10       10.44       12.13     16.22 o 
  -1  15  10        4.06        5.63     12.59 o 
   0  15  10        7.29        4.40     14.70 o 
   1  15  10       96.79       92.61     14.76 o 
   2  15  10       57.05       62.81     21.53 o 
  -1  16  10        3.77        3.40     13.08 o 
   0  16  10        0.79       15.28     15.45 o 
   1  16  10       95.78       93.24     15.16 o 
  -1  17  10        0.60        8.04     17.40 o 
   0  17  10       35.98       22.67     16.49 o 
   1  17  10        0.32      -10.21     16.20 o 
   0  18  10        0.96        0.67     14.80 o 
  -3   1  11       17.85       32.27     26.04 o 
  -2   1  11       47.71       63.86     12.55 o 
  -1   1  11        5.94       11.94     19.29 o 
   0   1  11       37.89       43.61     19.44 o 
   1   1  11        6.80        1.62     13.16 o 
   2   1  11        9.56        8.09     10.55 o 
   3   1  11       24.25       18.18     17.08 o 
  -3   2  11       43.09       34.55     22.25 o 
  -2   2  11       36.98       55.65     11.76 o 
  -1   2  11       83.31      105.24     20.04 o 
   0   2  11        0.17       -1.45     18.17 o 
   1   2  11       11.21        6.62     14.83 o 
   2   2  11        1.98       -5.93     10.49 o 
   3   2  11       16.12       27.37     20.46 o 
  -3   3  11        9.52       19.33     22.01 o 
  -2   3  11      105.95      105.50     10.11 o 
  -1   3  11       20.66       23.13     18.30 o 
   0   3  11       22.73       22.97     12.63 o 
   1   3  11       36.44       30.11     11.81 o 
   2   3  11       42.06       44.71     10.11 o 
   3   3  11       30.53       27.85     19.80 o 
  -3   4  11        0.87       -0.10     21.60 o 
  -2   4  11      204.42      210.93     17.46 o 
  -1   4  11        2.67        6.58     13.75 o 
   0   4  11       15.36       12.18     12.21 o 
   1   4  11      198.50      188.27     11.95 o 
   2   4  11       68.14       67.70      8.37 o 
   3   4  11        0.30       13.79     23.19 o 
  -3   5  11        0.00       -4.83     22.04 o 
  -2   5  11       20.54        9.24     10.25 o 
  -1   5  11        1.12       16.02     13.82 o 
   0   5  11      156.31      159.36     10.99 o 
   1   5  11        5.86       12.48     10.39 o 
   2   5  11        3.43        4.98      4.61 o 
   3   5  11        0.13        3.70     27.29 o 
  -3   6  11      102.98       84.76     23.54 o 
  -2   6  11        1.26        4.47     15.00 o 
  -1   6  11       21.62       10.59     14.28 o 
   0   6  11       32.08       33.44     10.63 o 
   1   6  11       33.61       24.46      8.40 o 
   2   6  11        1.54        0.82     11.97 o 
   3   6  11        3.96       23.65     21.29 o 
  -3   7  11        0.01        5.50     21.41 o 
  -2   7  11      143.86      131.57     15.52 o 
  -1   7  11        2.01       11.60     14.32 o 
   0   7  11       23.55       28.69     10.64 o 
   1   7  11       13.19       13.08      7.12 o 
   2   7  11        1.31       -6.13     11.35 o 
   3   7  11        0.81       -6.35     21.62 o 
  -3   8  11        2.19        5.69     21.54 o 
  -2   8  11       45.09       39.19     10.04 o 
  -1   8  11       23.23       10.73     11.71 o 
   0   8  11      134.81      125.73     10.28 o 
   1   8  11       18.18       16.30      6.13 o 
   2   8  11        0.07       -0.71     11.03 o 
   3   8  11        5.20       -4.45     26.92 o 
  -3   9  11       18.94       25.10     22.12 o 
  -2   9  11        8.91        6.34     10.18 o 
  -1   9  11       31.35       33.44     11.62 o 
   0   9  11       26.45       24.42      9.85 o 
   1   9  11        6.91        3.46     13.22 o 
   2   9  11        4.30        4.92     10.96 o 
   3   9  11       74.99       70.01     22.39 o 
  -3  10  11        0.16       -7.35     22.37 o 
  -2  10  11       71.00       59.71     11.25 o 
  -1  10  11      290.34      259.16     22.81 o 
   0  10  11        2.14        2.79     10.67 o 
   1  10  11        3.27        3.26     13.45 o 
   2  10  11       85.36       89.56     10.30 o 
   3  10  11       36.44       38.95     22.71 o 
  -2  11  11       11.24       10.08     12.45 o 
  -1  11  11       41.67       31.27     11.15 o 
   0  11  11       18.46       14.55     10.74 o 
   1  11  11       25.96       31.69     13.85 o 
   2  11  11       91.58       90.93     19.32 o 
  -2  12  11       95.10       87.23     15.93 o 
  -1  12  11       68.76       62.52     11.71 o 
   0  12  11        3.52       -0.41     12.44 o 
   1  12  11        0.77       -1.83     14.31 o 
   2  12  11       58.34       33.06     19.78 o 
  -2  13  11        9.44       17.40     17.07 o 
  -1  13  11      104.79       95.96     12.62 o 
   0  13  11       20.73       10.29     11.81 o 
   1  13  11      384.46      370.93     17.62 o 
   2  13  11       27.80       29.17     19.76 o 
  -2  14  11       14.03       15.50     16.67 o 
  -1  14  11        1.77       -4.95     12.34 o 
   0  14  11       20.99       20.79     15.10 o 
   1  14  11      149.84      147.50     16.47 o 
   2  14  11       18.21       -0.03     20.82 o 
  -1  15  11        0.01        8.15     12.88 o 
   0  15  11        0.40        8.24     15.18 o 
   1  15  11       14.31        7.63     15.78 o 
  -1  16  11        4.49       11.91     13.57 o 
   0  16  11        3.05       14.22     15.85 o 
   1  16  11       34.46       21.07     14.67 o 
   0  17  11       23.65       14.83     16.66 o 
  -3   0  12       26.96       12.28     31.89 o 
  -2   0  12      390.58      451.38     35.04 o 
  -1   0  12     3248.22     4827.49     57.92 o 
   0   0  12       17.66       36.75     29.86 o 
   1   0  12        1.01       -1.41     17.71 o 
   2   0  12        0.47        3.41     23.45 o 
   3   0  12        2.80       13.41     22.88 o 
  -3   1  12       46.78       40.30     23.01 o 
  -2   1  12       97.20      105.00     22.00 o 
  -1   1  12      241.29      327.94     22.49 o 
   0   1  12        5.11       12.15     20.76 o 
   1   1  12       27.79       25.75     14.46 o 
   2   1  12       53.96       61.22     11.04 o 
   3   1  12        0.73       14.68     19.03 o 
  -3   2  12       76.51       56.02     22.59 o 
  -2   2  12      629.67      779.24    119.74 o 
  -1   2  12       45.98       54.07     15.16 o 
   0   2  12       65.53       66.52     20.41 o 
   1   2  12        0.99       -1.43     15.93 o 
   2   2  12        0.59       -0.41     10.44 o 
   3   2  12        0.03        1.58     24.66 o 
  -3   3  12       47.51       59.45     22.77 o 
  -2   3  12      486.72      528.87     25.24 o 
  -1   3  12      414.45      527.40     18.25 o 
   0   3  12        1.36       -2.90     14.29 o 
   1   3  12       73.79       58.23     13.18 o 
   2   3  12       21.67       26.35      9.13 o 
   3   3  12        2.57       13.40     20.99 o 
  -3   4  12       60.04       33.45     22.39 o 
  -2   4  12       27.54       15.40     20.15 o 
  -1   4  12        0.67        4.02     14.60 o 
   0   4  12        3.05        1.36     13.05 o 
   1   4  12      181.15      172.32     12.91 o 
   2   4  12        2.14       -2.78      8.42 o 
   3   4  12        0.08       -0.21     23.03 o 
  -3   5  12        0.76        7.10     21.95 o 
  -2   5  12       80.41       68.48     13.30 o 
  -1   5  12       22.11        9.49     14.99 o 
   0   5  12      140.38      108.32     12.22 o 
   1   5  12        0.48        3.75     11.46 o 
   2   5  12       48.20       41.06      5.84 o 
   3   5  12        0.02       12.98     23.21 o 
  -3   6  12       23.39       24.20     22.11 o 
  -2   6  12       38.14       38.81     13.37 o 
  -1   6  12       26.97       34.21     15.28 o 
   0   6  12        8.13       12.00     11.90 o 
   1   6  12       41.93       29.95      9.35 o 
   2   6  12       23.70       21.66     12.36 o 
   3   6  12        5.44       19.93     22.56 o 
  -3   7  12       14.08       14.48     22.02 o 
  -2   7  12      103.99       90.45     14.18 o 
  -1   7  12        7.65        3.44     14.90 o 
   0   7  12       26.49       12.34     12.27 o 
   1   7  12       22.32       17.94      8.08 o 
   2   7  12       93.12       96.55     12.61 o 
   3   7  12        8.56       -0.70     22.47 o 
  -3   8  12        0.15      -14.50     21.74 o 
  -2   8  12       50.41       35.77     10.20 o 
  -1   8  12       44.08       33.84     12.02 o 
   0   8  12       47.17       43.53     11.29 o 
   1   8  12        0.32       -0.13      6.44 o 
   2   8  12       26.55       21.08     11.87 o 
   3   8  12       23.28       10.09     23.78 o 
  -3   9  12       29.53       25.28     22.75 o 
  -2   9  12       66.84       41.69     11.10 o 
  -1   9  12        1.05       10.08     12.04 o 
   0   9  12      148.96      122.56     11.86 o 
   1   9  12        6.06        4.27      5.45 o 
   2   9  12        0.01        2.37     11.28 o 
  -2  10  12       50.97       35.62     11.40 o 
  -1  10  12       32.76       24.62     12.00 o 
   0  10  12       22.09       15.66     10.95 o 
   1  10  12        5.43        5.53     13.67 o 
   2  10  12        7.20        7.66     16.44 o 
  -2  11  12       16.19       11.37     11.67 o 
  -1  11  12       75.87       66.51     12.56 o 
   0  11  12        8.84        7.30     10.98 o 
   1  11  12        7.86       17.00     14.38 o 
   2  11  12       34.67       18.61     19.83 o 
  -2  12  12        0.00       14.87     15.24 o 
  -1  12  12       30.65       27.07     12.61 o 
   0  12  12        0.86        0.62     11.44 o 
   1  12  12       23.94       25.54     14.72 o 
   2  12  12       53.98       42.90     20.07 o 
  -2  13  12        6.05        8.11     16.56 o 
  -1  13  12       31.28       23.29     12.28 o 
   0  13  12       59.12       53.52     12.31 o 
   1  13  12        9.39        0.78     14.98 o 
   2  13  12       33.21       42.25     20.63 o 
  -2  14  12        2.27       10.20     18.69 o 
  -1  14  12       10.12        6.28     12.75 o 
   0  14  12       14.67       16.77     15.40 o 
   1  14  12       28.83       12.22     15.53 o 
  -1  15  12       32.10       25.06     13.12 o 
   0  15  12        5.43        1.68     15.83 o 
   1  15  12       35.78       52.82     16.45 o 
  -1  16  12       19.91       13.00     14.78 o 
   0  16  12        3.56        2.88     16.66 o 
   1  16  12       16.98        9.00     13.69 o 
  -3   1  13       13.01       14.82     22.85 o 
  -2   1  13        0.33       11.02     21.51 o 
  -1   1  13      151.80      216.24     23.58 o 
   0   1  13      991.42     1092.34     51.57 o 
   1   1  13      111.25      107.20     14.72 o 
   2   1  13        0.75        6.24     16.07 o 
   3   1  13       19.95       26.53     17.50 o 
  -3   2  13        4.94       10.65     22.66 o 
  -2   2  13       39.96       51.42     21.66 o 
  -1   2  13      366.13      547.90     22.08 o 
   0   2  13       88.80       93.22     21.71 o 
   1   2  13        0.00      -11.77     17.67 o 
   2   2  13       19.97       13.05     16.00 o 
   3   2  13        4.90       12.34     22.03 o 
  -3   3  13        6.26       -0.04     22.59 o 
  -2   3  13      138.11      131.69     14.43 o 
  -1   3  13      925.58     1343.24     48.61 o 
   0   3  13      179.89      186.85     16.19 o 
   1   3  13      165.42      161.96     14.34 o 
   2   3  13        0.02       -0.64     13.51 o 
   3   3  13        1.56       20.16     36.92 o 
  -3   4  13       21.57       16.07     22.07 o 
  -2   4  13       12.75       13.80     13.18 o 
  -1   4  13       58.80       58.53     16.11 o 
   0   4  13      213.10      216.04     16.44 o 
   1   4  13       87.90       89.23     16.38 o 
   2   4  13      102.44      103.17     11.41 o 
   3   4  13        2.11       -2.74     23.40 o 
  -3   5  13        0.01       21.81     22.14 o 
  -2   5  13       20.58       19.66     13.40 o 
  -1   5  13      275.09      299.02     28.85 o 
   0   5  13      116.58      100.37     13.35 o 
   1   5  13        2.88        1.68     13.54 o 
   2   5  13       58.66       62.24      9.00 o 
   3   5  13        2.03       14.82     24.45 o 
  -3   6  13        5.74       15.56     22.71 o 
  -2   6  13      223.75      206.61     19.26 o 
  -1   6  13      225.00      209.86     17.10 o 
   0   6  13       23.87       13.16     12.69 o 
   1   6  13       20.62        9.50     10.92 o 
   2   6  13       21.46       15.60     12.85 o 
   3   6  13       46.22       44.86     24.99 o 
  -3   7  13       30.95       20.99     22.78 o 
  -2   7  13        3.11       -4.32     14.18 o 
  -1   7  13       16.03        3.05     15.23 o 
   0   7  13       58.74       49.71     12.62 o 
   1   7  13       11.07        7.08      8.75 o 
   2   7  13        0.30        1.28     12.48 o 
   3   7  13       24.72       51.15     23.97 o 
  -3   8  13        8.91        2.42     22.57 o 
  -2   8  13       11.75        7.24     10.92 o 
  -1   8  13      170.99      125.44     16.38 o 
   0   8  13      104.83       72.87     11.68 o 
   1   8  13        0.00       -6.80      7.27 o 
   2   8  13        1.83        4.84     12.33 o 
  -2   9  13        5.49        2.81     11.12 o 
  -1   9  13        9.87        3.14     12.02 o 
   0   9  13      290.58      234.04     13.07 o 
   1   9  13       22.05       11.64      6.34 o 
   2   9  13        1.40       11.33     18.58 o 
  -2  10  13        2.35        7.55     11.44 o 
  -1  10  13      139.27      103.04     13.16 o 
   0  10  13       17.01        3.58     11.53 o 
   1  10  13       52.68       36.33     14.46 o 
   2  10  13        0.21       -0.56     18.93 o 
  -2  11  13       35.97       20.04     15.73 o 
  -1  11  13       24.02       14.57     12.80 o 
   0  11  13       60.17       43.72     11.62 o 
   1  11  13       11.84       12.69     14.66 o 
   2  11  13        4.40        8.03     16.39 o 
  -2  12  13       34.97       20.22     16.00 o 
  -1  12  13        7.18       -0.62     12.84 o 
   0  12  13       86.43       59.76     12.13 o 
   1  12  13       14.51       -0.99     14.98 o 
   2  12  13        0.08       15.45     26.75 o 
  -2  13  13        0.02        4.70     16.88 o 
  -1  13  13        1.55       -0.47     13.72 o 
   0  13  13       23.89       29.81     12.36 o 
   1  13  13        8.77        7.23     15.75 o 
  -1  14  13        8.28       -1.87     13.83 o 
   0  14  13        9.65       12.00     12.50 o 
   1  14  13       19.88       17.95     16.52 o 
  -1  15  13        0.27        3.46     15.89 o 
   0  15  13        0.01       -0.62     16.73 o 
   1  15  13        0.10       10.91     17.18 o 
  -3   0  14       21.82       45.65     33.45 o 
  -2   0  14        0.29       -3.93     16.50 o 
  -1   0  14      774.17     1066.82     39.83 o 
   0   0  14     2479.96     2573.42     50.33 o 
   1   0  14      611.95      577.21     52.17 o 
   2   0  14       66.84       72.21     25.02 o 
   3   0  14        1.62        2.14     23.82 o 
  -3   1  14       11.05        7.39     23.65 o 
  -2   1  14      237.75      297.59     13.42 o 
  -1   1  14        4.10        8.82     16.29 o 
   0   1  14      432.26      491.33     25.48 o 
   1   1  14       51.91       59.95     16.32 o 
   2   1  14       24.38       43.17     17.12 o 
   3   1  14        0.19       11.39     21.94 o 
  -3   2  14        8.92       27.24     23.83 o 
  -2   2  14       31.48       39.34     14.66 o 
  -1   2  14      187.62      283.50     17.96 o 
   0   2  14      180.72      182.19     17.24 o 
   1   2  14      130.48      125.40     15.14 o 
   2   2  14        0.40       10.00     14.27 o 
   3   2  14       18.76       42.14     22.75 o 
  -3   3  14        1.45        8.72     22.76 o 
  -2   3  14        3.14       19.27     13.86 o 
  -1   3  14      232.30      316.60     18.12 o 
   0   3  14      207.86      208.10     17.57 o 
   1   3  14       47.53       33.09     14.34 o 
   2   3  14       26.57       36.87     13.91 o 
   3   3  14       31.17       44.64     25.42 o 
  -3   4  14        0.56       10.54     34.61 o 
  -2   4  14        0.51       -5.98     14.12 o 
  -1   4  14       71.39       55.23     16.44 o 
   0   4  14        0.48       -1.41     15.67 o 
   1   4  14        1.76        2.52     13.01 o 
   2   4  14       65.42       63.36     11.64 o 
   3   4  14        6.14       15.38     25.62 o 
  -3   5  14        6.53        4.39     22.71 o 
  -2   5  14        2.68       14.56     14.12 o 
  -1   5  14       46.94       70.43     16.26 o 
   0   5  14        4.91        5.67     13.80 o 
   1   5  14        0.04        7.89     12.16 o 
   2   5  14        0.69        8.46     15.14 o 
  -2   6  14      159.17      133.84     15.35 o 
  -1   6  14        0.01        1.47     15.42 o 
   0   6  14       26.45       24.95     12.88 o 
   1   6  14       19.02       18.33     11.52 o 
   2   6  14        2.62       -0.49     12.99 o 
  -2   7  14        0.53        9.90     14.67 o 
  -1   7  14      249.90      221.20     17.59 o 
   0   7  14        6.70       15.04     12.60 o 
   1   7  14        3.35        5.82      9.45 o 
   2   7  14       16.21       16.55     13.01 o 
  -2   8  14       10.35       10.03     14.69 o 
  -1   8  14      140.02      113.89     16.58 o 
   0   8  14        3.95        7.62     11.06 o 
   1   8  14       16.04       21.80      8.27 o 
   2   8  14        2.23        5.35     12.96 o 
  -2   9  14       49.83       45.46     11.97 o 
  -1   9  14        6.12       12.66     12.47 o 
   0   9  14      185.89      133.40     12.31 o 
   1   9  14      101.99       85.34     15.06 o 
   2   9  14       18.89       11.25     16.36 o 
  -2  10  14       16.59       29.09     15.71 o 
  -1  10  14       30.47       31.36     13.35 o 
   0  10  14       48.11       31.88     12.05 o 
   1  10  14       20.80        6.51     14.83 o 
   2  10  14        4.60       13.69     16.28 o 
  -2  11  14        2.07       -3.55     17.36 o 
  -1  11  14       49.95       22.71     13.01 o 
   0  11  14      101.36       92.70     12.57 o 
   1  11  14       20.29        8.85     15.13 o 
   2  11  14       10.32       12.77     17.09 o 
  -1  12  14       15.77       18.11     13.38 o 
   0  12  14        0.61       -4.22     11.94 o 
   1  12  14       92.59       69.28     16.11 o 
  -1  13  14        3.50        0.58     13.53 o 
   0  13  14        1.23        2.76     12.31 o 
   1  13  14        0.07       11.12     16.06 o 
  -1  14  14        4.14        1.75     14.31 o 
   0  14  14       27.72       13.05     17.56 o 
   1  14  14        1.77        1.76     16.93 o 
  -3   1  15        0.98       -2.35     24.04 o 
  -2   1  15       22.70        8.63     12.17 o 
  -1   1  15      261.48      357.63     18.55 o 
   0   1  15      984.96      993.01     28.17 o 
   1   1  15      710.27      705.51     29.82 o 
   2   1  15       37.19       27.67     16.80 o 
  -2   2  15        7.29        6.16     14.74 o 
  -1   2  15      168.54      216.92     17.60 o 
   0   2  15      116.43      119.07     16.85 o 
   1   2  15      688.80      673.87     20.64 o 
   2   2  15        0.56       18.67     14.81 o 
  -2   3  15        2.78        4.54     14.51 o 
  -1   3  15        2.15        2.86     16.14 o 
   0   3  15       95.55       82.01     16.67 o 
   1   3  15       54.80       46.81     13.58 o 
   2   3  15       61.62       60.29     14.84 o 
  -2   4  15       17.71       19.69     14.52 o 
  -1   4  15       74.49       86.60     16.86 o 
   0   4  15        2.89       -1.96     15.94 o 
   1   4  15        0.34       -4.57     14.07 o 
   2   4  15      119.87      138.92     14.96 o 
  -2   5  15       12.36       22.08     14.87 o 
  -1   5  15       59.73       42.28     16.50 o 
   0   5  15       47.87       35.49     14.25 o 
   1   5  15       34.33       24.45     13.33 o 
   2   5  15       44.19       39.01     14.23 o 
  -2   6  15       68.89       62.55     15.23 o 
  -1   6  15      139.36      156.29     17.79 o 
   0   6  15       36.01       26.23     14.12 o 
   1   6  15        2.14        8.93     12.61 o 
   2   6  15       46.37       39.47     13.94 o 
  -2   7  15        0.00        8.75     14.77 o 
  -1   7  15       17.43        4.21     16.16 o 
   0   7  15      181.03      136.13     13.97 o 
   1   7  15        1.51        6.09     10.33 o 
   2   7  15        0.18        3.60     13.43 o 
  -2   8  15       48.64       40.23     15.64 o 
  -1   8  15        0.38        4.31     16.61 o 
   0   8  15        1.08       -2.51     12.04 o 
   1   8  15       61.79       54.14      9.35 o 
   2   8  15       14.24       24.73     16.65 o 
  -2   9  15       13.29       14.66     11.87 o 
  -1   9  15        1.70        3.37     13.11 o 
   0   9  15        4.50       -1.32     11.88 o 
   1   9  15       33.37        5.46     15.03 o 
   2   9  15       23.22       15.36     17.37 o 
  -2  10  15        0.01        2.73     16.60 o 
  -1  10  15       19.21        6.08     13.61 o 
   0  10  15        7.20        4.85     12.01 o 
   1  10  15      105.18       98.50     15.84 o 
  -1  11  15       17.28       19.91     13.68 o 
   0  11  15        4.20        7.15     11.80 o 
   1  11  15        2.66        9.17     15.69 o 
  -1  12  15        7.01       -0.03     13.91 o 
   0  12  15        0.03        0.87     11.85 o 
   1  12  15        0.05        4.78     16.28 o 
  -1  13  15        2.73       18.31     14.09 o 
   0  13  15       40.71       47.81     17.12 o 
  -2   0  16        0.03       -3.34     17.58 o 
  -1   0  16        5.19       24.32     31.69 o 
   0   0  16       57.98       74.92     31.57 o 
   1   0  16       57.03       47.00     23.67 o 
   2   0  16      105.19      125.68     25.55 o 
  -2   1  16        3.20        9.14     12.74 o 
  -1   1  16        5.24        9.99     16.64 o 
   0   1  16       97.06      105.73     23.31 o 
   1   1  16      148.10      135.54     17.14 o 
   2   1  16      135.53      173.39     17.34 o 
  -2   2  16        1.08        4.21     15.11 o 
  -1   2  16       38.33       52.06     16.89 o 
   0   2  16        6.34       18.44     16.60 o 
   1   2  16       14.92        8.82     13.94 o 
   2   2  16       12.95       18.24     15.45 o 
  -2   3  16        1.02        6.63     17.05 o 
  -1   3  16       41.40       68.77     17.60 o 
   0   3  16       54.61       39.97     17.03 o 
   1   3  16        3.11        7.92     13.59 o 
   2   3  16        0.20        5.59     17.20 o 
  -2   4  16        0.15       10.01     15.10 o 
  -1   4  16       28.75       31.75     17.24 o 
   0   4  16       16.94       21.43     16.52 o 
   1   4  16        0.60        2.32     13.58 o 
   2   4  16       23.49        6.82     14.10 o 
  -2   5  16        1.44        7.95     15.23 o 
  -1   5  16       48.01       58.74     17.48 o 
   0   5  16        0.76        5.46     14.54 o 
   1   5  16        6.33        7.27     14.00 o 
   2   5  16        2.87        3.27     14.22 o 
  -2   6  16        1.68       -2.20     15.03 o 
  -1   6  16        7.78        3.96     16.73 o 
   0   6  16       12.55        9.10     14.65 o 
   1   6  16       27.75       32.58     13.25 o 
   2   6  16        9.62        9.71     14.04 o 
  -2   7  16        0.47       -0.64     15.56 o 
  -1   7  16       27.17       29.42     17.40 o 
   0   7  16      131.67      114.28     15.33 o 
   1   7  16       10.36        6.60     10.84 o 
   2   7  16        9.59        8.59     14.25 o 
  -2   8  16        0.17       -2.82     15.88 o 
  -1   8  16        0.93        1.92     17.07 o 
   0   8  16        2.13        4.96     13.61 o 
   1   8  16       58.88       48.15     15.19 o 
   2   8  16        6.87        4.20     17.44 o 
  -1   9  16       20.69       26.39     14.59 o 
   0   9  16      144.38      107.01     13.22 o 
   1   9  16       51.48       26.91     16.02 o 
  -1  10  16       14.30       10.18     14.10 o 
   0  10  16        5.09        6.11     12.38 o 
   1  10  16       48.27       58.58     16.52 o 
  -1  11  16        0.60        5.80     14.26 o 
   0  11  16        3.74        1.92     12.40 o 
   1  11  16       20.08       10.60     16.67 o 
   0  12  16        0.06        2.21     17.03 o 
  -2   1  17        5.73        3.67     12.81 o 
  -1   1  17       10.77       17.53     17.53 o 
   0   1  17      200.49      204.46     24.02 o 
   1   1  17      169.23      154.72     17.94 o 
   2   1  17       19.08       26.01     16.46 o 
  -2   2  17       23.41       30.85     16.50 o 
  -1   2  17        4.37       -2.01     17.00 o 
   0   2  17       11.07       11.38     17.02 o 
   1   2  17       87.41       95.32     14.95 o 
   2   2  17      131.82      131.42     18.31 o 
  -2   3  17        1.14       17.06     22.34 o 
  -1   3  17       16.09       28.57     17.50 o 
   0   3  17        6.29        8.44     17.14 o 
   1   3  17       35.69       43.53     14.20 o 
   2   3  17       43.86       33.47     18.95 o 
  -2   4  17        0.35        8.56     15.82 o 
  -1   4  17        0.19        0.02     20.07 o 
   0   4  17        1.17       -2.42     15.25 o 
   1   4  17        6.07       12.19     15.11 o 
   2   4  17        4.01        6.86     15.07 o 
  -2   5  17        2.61        7.30     15.70 o 
  -1   5  17        1.83        7.39     18.26 o 
   0   5  17        5.26       17.11     15.34 o 
   1   5  17        0.03        0.31     13.92 o 
   2   5  17        0.10        6.25     14.78 o 
  -2   6  17       28.56       42.95     16.05 o 
  -1   6  17        0.07       -5.04     19.73 o 
   0   6  17        8.33       10.30     15.47 o 
   1   6  17        0.23        3.90     13.22 o 
  -1   7  17        4.57        6.31     18.17 o 
   0   7  17        4.79       10.84     15.91 o 
   1   7  17       12.92        4.12     14.49 o 
  -1   8  17       30.02       25.03     17.16 o 
   0   8  17       11.05        8.10     13.06 o 
   1   8  17       39.75       21.32     15.33 o 
  -1   9  17        2.06       -5.51     14.59 o 
   0   9  17       21.85       16.54     13.67 o 
   1   9  17        3.23       -0.07     15.92 o 
  -1  10  17       25.74       30.00     15.36 o 
   0  10  17        0.01        3.97     13.56 o 
  -2   0  18       12.96       14.74     23.07 o 
  -1   0  18       11.51       27.79     20.89 o 
   0   0  18       91.02       93.20     33.27 o 
   1   0  18      337.08      347.19     28.25 o 
  -1   1  18       17.02        6.13     18.12 o 
   0   1  18       13.41        6.80     17.73 o 
   1   1  18        7.45        8.79     16.72 o 
  -1   2  18        0.01       -0.59     17.72 o 
   0   2  18        0.09        8.85     37.33 o 
   1   2  18       25.04       10.97     16.47 o 
  -1   3  18        0.14        0.99     18.04 o 
   0   3  18        5.11        8.53     17.32 o 
   1   3  18        8.94        9.95     14.66 o 
  -1   4  18       48.75       64.12     18.81 o 
   0   4  18       10.08        8.09     16.33 o 
   1   4  18        0.44       -0.82     14.66 o 
  -1   5  18       12.66       16.28     18.70 o 
   0   5  18       26.71       33.93     16.30 o 
   1   5  18        0.04       -0.02     15.42 o 
  -1   6  18        0.77        4.90     25.06 o 
   0   6  18        9.37        7.52     15.84 o 
   1   6  18        7.66        4.45     20.59 o 
  -1   7  18        0.82       -5.59     21.18 o 
   0   7  18        6.17       10.92     16.30 o 
   1   7  18       24.32       24.32     14.76 o 
   0   8  18        6.16        0.54     13.84 o 
   0   9  18        2.12       -1.85     14.00 o 
  -1   1  19       13.62       23.29     18.56 o 
   0   1  19        0.29        2.09     17.87 o 
   1   1  19        1.47       -4.05     15.78 o 
  -1   2  19        0.05       19.54     32.55 o 
   0   2  19        0.00        3.48     17.70 o 
   1   2  19        0.83       -1.87     15.60 o 
  -1   3  19        6.74       10.46     19.01 o 
   0   3  19        0.86        9.45     16.28 o 
   1   3  19       11.18        6.70     15.43 o 
  -1   4  19       13.05       17.87     19.07 o 
   0   4  19        6.01       10.36     16.68 o 
   0   5  19       23.83       40.69     17.23 o 
   0   6  19        0.64        5.40     17.15 o 
                                                 
